# Supplementary material for: The buffering capacity of stems: genetic architecture of nonstructural carbohydrates in cultivated Asian rice, Oryza sativa
Source: New Phytol. 2017 May 30;215(2):658–71. doi: 10.1111/nph.14614 (PMC5488208; doi:10.1111/nph.14614)
Supplement: Supplementary file 2 — Table S1 Germplasm information Table S2 NSC phenotypes of US‐TRJ panel Table S3 NSC phenotypes of GLOBAL‐TRJ panel Table S4 A priori candidate genes Table S5 GWAS QTL from US‐TRJ panel Table S6 Heritability of NIR predicted NSC traits Table S7 GWAS results from GLOBAL‐TRJ panel Table S8 SNPs and indels in OsHXK6 Table S9 Gene models underlying chromosome 1 QTL (Fig. 3d) Table S10 Gene models underlying chromosome 11 QTL (Fig. 4d) Table S11 SNPs and indels in LOC_Os11g41830 Table S12 SNPs and indels in LOC_Os11g41840 Table S13 SNPs and indels in LOC_Os11g41850 Table S14 SNPs and indels in LOC_Os11g41870 Table S15 Allele distribution of msSNPs from chromosome 1 and 11 QTLs across diverse Oryza sativa accessions Table S16 IciMapping results on Curinga CSSL panel Table S17 Graphical genotype of Curinga, IRGC105491, and the backcross progeny between CURUF25 and Curinga Table S18 SNPs and indels in OsIsa2 Table S19 US‐TRJ GWAS results: −log10(P‐value) Table S20 GLOBAL‐TRJ GWAS results: −log10(P‐value). Note that markers that did not pass the 0.05 minor allele frequency cut‐off have a −log10(P‐value) of 0 Table S21 Allele counts of SNP S5_19425787 across diverse Oryza sativa subpopulation control samples [file NPH-215-658-s002.xlsx]

## Sheet: S1
Table S1 Germplasm information. N/A = not available. Cross references refer to the following:
Arbelaez et al 2015	Arbelaez JD, Moreno LT, Singh N, Tung C-W, Maron LG, Ospina Y, Martinez CP, Grenier C, Lorieux M, McCouch S. 2015. Development and GBS-genotyping of introgression lines (ILs) using two wild species of rice, O. meridionalis and O. rufipogon, in a common recurrent parent, O. sativa cv. Curinga. Molecular Breeding 35: 1–18.
McCouch et al 2016	McCouch SR, Wright MH, Tung C-W, Maron LG, McNally KL, Fitzgerald M, Singh N, DeClerck G, Agosto-Perez F, Korniliev P, et al. 2016. Open access resources for genome-wide association mapping in rice. Nat Commun 7: 10532.
Index	Name	subpopulation	ID used in reference	Panel	Cross reference/Notes
1	A 301	TRJ-2	A 301	US-TRJ	N/A
2	ADAIR	TRJ-2	ADAIR	US-TRJ	N/A
3	AHRENT	TRJ-2	AHRENT	US-TRJ	N/A
4	ALAN	TRJ-2	ALAN	US-TRJ	N/A
5	ANTONIO	TRJ-1	ANTONIO	US-TRJ	N/A
6	ARBORIO	admix	ARBORIO	US-TRJ	N/A
7	ARKROSE	TRJ-1	ARKROSE	US-TRJ	N/A
8	BANKS	TRJ-2	BANKS	US-TRJ	N/A
9	BELLE_PATNA	TRJ-1	BELLE_PATNA	US-TRJ	N/A
10	BELLEMONT	TRJ-1	BELLEMONT	US-TRJ	N/A
11	BELLEVUE	TRJ-2	BELLEVUE	US-TRJ	N/A
12	BENGAL	admix	BENGAL	US-TRJ	N/A
13	BLUEBONNET	TRJ-1	BLUEBONNET	US-TRJ	N/A
14	BLUE_ROSE	TRJ-1	BLUE_ROSE	US-TRJ	N/A
15	BLUE_ROSE_SUPREME	TRJ-1	BLUE_ROSE_SUPREME	US-TRJ	N/A
16	BLUEBELLE	TRJ-1	BLUEBELLE	US-TRJ	N/A
17	BOND	TRJ-1	BOND	US-TRJ	N/A
18	BONNET_73	TRJ-2	BONNET_73	US-TRJ	N/A
19	BOWMAN	TRJ-1	BOWMAN	US-TRJ	N/A
20	BRAZOS	TRJ-1	BRAZOS	US-TRJ	N/A
21	CAFFEY	TRJ-1	CAFFEY	US-TRJ	N/A
22	CAROLINA_GOLD	TRJ-1	CAROLINA_GOLD	US-TRJ	Two accessions of Carolina Gold
23	CAROLINA_GOLD	TRJ-1	CAROLINA_GOLD	US-TRJ	Two accessions of Carolina Gold
24	CAROLINA_GOLD_SELECT	TRJ-1	CAROLINA_GOLD_SELECT	US-TRJ	Two accessions of Carolina Gold Select
25	CAROLINA_GOLD_SELECT	TRJ-1	CAROLINA_GOLD_SELECT	US-TRJ	Two accessions of Carolina Gold Select
26	CB801	TRJ-2	CB801	US-TRJ	N/A
27	CENTURY_PATNA_231	TRJ-2	CENTURY_PATNA_231	US-TRJ	N/A
28	CHENIERE	TRJ-2	CHENIERE	US-TRJ	N/A
29	CL111	TRJ-1	CL111	US-TRJ	N/A
30	CL121	TRJ-2	CL121	US-TRJ	N/A
31	CL131	TRJ-2	CL131	US-TRJ	N/A
32	CL142_AR	TRJ-2	CL142_AR	US-TRJ	N/A
33	CL151	TRJ-2	CL151	US-TRJ	N/A
34	CL152	TRJ-2	CL152	US-TRJ	N/A
35	CL161	TRJ-2	CL161	US-TRJ	N/A
36	CL162	TRJ-2	CL162	US-TRJ	N/A
37	CL171_AR	TRJ-2	CL171_AR	US-TRJ	N/A
38	CL261	admix	CL261	US-TRJ	N/A
39	COCODRIE	TRJ-2	COCODRIE	US-TRJ	N/A
40	COLORADO	TRJ-2	COLORADO	US-TRJ	N/A
41	COLUSA	TRJ-1	COLUSA	US-TRJ	N/A
42	CYBONNET	TRJ-2	CYBONNET	US-TRJ	N/A
43	DAWN	TRJ-2	DAWN	US-TRJ	N/A
44	DELLA	TRJ-2	DELLA	US-TRJ	N/A
45	DELLA_2	TRJ-1	DELLA_2	US-TRJ	N/A
46	DELLROSE	TRJ-2	DELLROSE	US-TRJ	N/A
47	DIXIEBELLE	TRJ-1	DIXIEBELLE	US-TRJ	N/A
48	DREW	TRJ-2	DREW	US-TRJ	N/A
49	EARL	TRJ-1	EARL	US-TRJ	N/A
50	EDITH	TRJ-1	EDITH	US-TRJ	N/A
51	FORTUNA_	admix	FORTUNA_	US-TRJ	N/A
52	FRANCIS	TRJ-2	FRANCIS	US-TRJ	N/A
53	GULFMONT	TRJ-2	GULFMONT	US-TRJ	N/A
54	GULFROSE	TRJ-1	GULFROSE	US-TRJ	N/A
55	HILL_LONG_GRAIN	admix	HILL_LONG_GRAIN	US-TRJ	N/A
56	HONDURAS	TRJ-1	HONDURAS	US-TRJ	N/A
57	IMPROVED_BLUE_ROSE	TRJ-1	IMPROVED_BLUE_ROSE	US-TRJ	N/A
58	JACKSON	TRJ-2	JACKSON	US-TRJ	N/A
59	JAZZMAN_2	TRJ-2	JAZZMAN_2	US-TRJ	N/A
60	JEFFERSON	TRJ-2	JEFFERSON	US-TRJ	N/A
61	JODON	TRJ-2	JODON	US-TRJ	N/A
62	JUPITER	TRJ-1	JUPITER	US-TRJ	N/A
63	KATY	TRJ-2	KATY	US-TRJ	N/A
64	KAYBONNET	TRJ-2	KAYBONNET	US-TRJ	N/A
65	L-201	TRJ-2	L-201	US-TRJ	N/A
66	L202	TRJ-2	L202	US-TRJ	N/A
67	LABELLE	TRJ-2	LABELLE	US-TRJ	N/A
68	LACASSINE	TRJ-2	LACASSINE	US-TRJ	N/A
69	LACROSSE	TRJ-1	LACROSSE	US-TRJ	N/A
70	LADY_WRIGHT_SELECTION	TRJ-1	LADY_WRIGHT_SELECTION	US-TRJ	N/A
71	LAFITTE	TRJ-1	LAFITTE	US-TRJ	N/A
72	LAGRUE	TRJ-1	LAGRUE	US-TRJ	N/A
73	LEAH	TRJ-2	LEAH	US-TRJ	N/A
74	LEBONNET	TRJ-2	LEBONNET	US-TRJ	N/A
75	LEMONT	TRJ-1	LEMONT	US-TRJ	N/A
76	MADISON	TRJ-2	MADISON	US-TRJ	N/A
77	MARS	admix	MARS	US-TRJ	N/A
78	MAYBELLE	TRJ-2	MAYBELLE	US-TRJ	N/A
79	MEDARK	admix	MEDARK	US-TRJ	N/A
80	MELROSE	TRJ-1	MELROSE	US-TRJ	N/A
81	MERCURY	TRJ-1	MERCURY	US-TRJ	N/A
82	MERMENTAU	TRJ-2	MERMENTAU	US-TRJ	N/A
83	MILLIE	TRJ-2	MILLIE	US-TRJ	N/A
84	NATO	TRJ-1	NATO	US-TRJ	N/A
85	NECHES	TRJ-2	NECHES	US-TRJ	N/A
86	NEPTUNE	TRJ-1	NEPTUNE	US-TRJ	N/A
87	NEWBONNET	TRJ-2	NEWBONNET	US-TRJ	N/A
88	NEWREX	TRJ-2	NEWREX	US-TRJ	N/A
89	NORTHROSE	TRJ-1	NORTHROSE	US-TRJ	N/A
90	NOVA	TRJ-1	NOVA	US-TRJ	N/A
91	NOVA_66	admix	NOVA_66	US-TRJ	N/A
92	NOVA_76	TRJ-1	NOVA_76	US-TRJ	N/A
93	ORION	TRJ-1	ORION	US-TRJ	N/A
94	PANDA	TRJ-1	PANDA	US-TRJ	N/A
95	PECOS	TRJ-1	PECOS	US-TRJ	N/A
96	PIROGUE	admix	PIROGUE	US-TRJ	N/A
97	PRESIDIO	TRJ-1	PRESIDIO	US-TRJ	N/A
98	PRISCILLA	TRJ-2	PRISCILLA	US-TRJ	N/A
99	REX	TRJ-2	REX	US-TRJ	N/A
100	REXARK_	admix	REXARK_	US-TRJ	N/A
101	REXMONT	TRJ-2	REXMONT	US-TRJ	N/A
102	RICO1	TRJ-1	RICO1	US-TRJ	N/A
103	ROSEMONT	TRJ-2	ROSEMONT	US-TRJ	N/A
104	ROY_J	TRJ-2	ROY_J	US-TRJ	N/A
105	RT7015	TRJ-2	RT7015	US-TRJ	N/A
106	SABER	TRJ-2	SABER	US-TRJ	N/A
107	SABINE	TRJ-2	SABINE	US-TRJ	N/A
108	SATURN	TRJ-1	SATURN	US-TRJ	N/A
109	SIERRA	TRJ-2	SIERRA	US-TRJ	N/A
110	SINAMPAGA_SELECTION	admix	SINAMPAGA_SELECTION	US-TRJ	N/A
111	SKYBONNET	TRJ-2	SKYBONNET	US-TRJ	N/A
112	STARBONNET	TRJ-1	STARBONNET	US-TRJ	N/A
113	STG06L-35-61	TRJ-2	STG06L-35-61	US-TRJ	N/A
114	TAGGART	TRJ-2	TAGGART	US-TRJ	N/A
115	TEBONNET	TRJ-2	TEBONNET	US-TRJ	N/A
116	TEMPLETON	TRJ-1	TEMPLETON	US-TRJ	N/A
117	TEXMONT	TRJ-2	TEXMONT	US-TRJ	N/A
118	TORO	TRJ-1	TORO	US-TRJ	N/A
119	TORO-2	TRJ-2	TORO-2	US-TRJ	N/A
120	TP49	TRJ-1	TP49	US-TRJ	N/A
121	TRENASSE	TRJ-2	TRENASSE	US-TRJ	N/A
122	V7817	TRJ-1	V7817	US-TRJ	N/A
123	VEGOLD	TRJ-1	VEGOLD	US-TRJ	N/A
124	VISTA	TRJ-1	VISTA	US-TRJ	N/A
125	WELLS	TRJ-2	WELLS	US-TRJ	N/A
126	ZENITH	TRJ-2	ZENITH	US-TRJ	N/A
127	CURUF-1	tropical japonica introgression line	RUF1	CSSL	Arbelaez et al 2015
128	CURUF-2	tropical japonica introgression line	RUF2	CSSL	Arbelaez et al 2015
129	CURUF-3	tropical japonica introgression line	RUF3	CSSL	Arbelaez et al 2015
130	CURUF-4	tropical japonica introgression line	RUF4	CSSL	Arbelaez et al 2015
131	CURUF-5	tropical japonica introgression line	RUF5	CSSL	Arbelaez et al 2015
132	CURUF-6	tropical japonica introgression line	RUF6	CSSL	Arbelaez et al 2015
133	CURUF-7	tropical japonica introgression line	RUF7	CSSL	Arbelaez et al 2015
134	CURUF-8	tropical japonica introgression line	RUF8	CSSL	Arbelaez et al 2015
135	CURUF-9	tropical japonica introgression line	RUF9	CSSL	Arbelaez et al 2015
136	CURUF-10	tropical japonica introgression line	RUF10	CSSL	Arbelaez et al 2015
137	CURUF-11	tropical japonica introgression line	RUF11	CSSL	Arbelaez et al 2015
138	CURUF-12	tropical japonica introgression line	RUF12	CSSL	Arbelaez et al 2015
139	CURUF-13	tropical japonica introgression line	RUF13	CSSL	Arbelaez et al 2015
140	CURUF-14	tropical japonica introgression line	RUF14	CSSL	Arbelaez et al 2015
141	CURUF-15	tropical japonica introgression line	RUF15	CSSL	Arbelaez et al 2015
142	CURUF-16	tropical japonica introgression line	RUF16	CSSL	Arbelaez et al 2015
143	CURUF-17	tropical japonica introgression line	RUF17	CSSL	Arbelaez et al 2015
144	CURUF-18	tropical japonica introgression line	RUF18	CSSL	Arbelaez et al 2015
145	CURUF-19	tropical japonica introgression line	RUF19	CSSL	Arbelaez et al 2015
146	CURUF-20	tropical japonica introgression line	RUF20	CSSL	Arbelaez et al 2015
147	CURUF-21	tropical japonica introgression line	RUF21	CSSL	Arbelaez et al 2015
148	CURUF-22	tropical japonica introgression line	RUF22	CSSL	Arbelaez et al 2015
149	CURUF-23	tropical japonica introgression line	RUF23	CSSL	Arbelaez et al 2015
150	CURUF-24	tropical japonica introgression line	RUF24	CSSL	Arbelaez et al 2015
151	CURUF-25	tropical japonica introgression line	RUF25	CSSL	Arbelaez et al 2015
152	CURUF-26	tropical japonica introgression line	RUF26	CSSL	Arbelaez et al 2015
153	CURUF-27	tropical japonica introgression line	RUF27	CSSL	Arbelaez et al 2015
154	CURUF-28	tropical japonica introgression line	RUF28	CSSL	Arbelaez et al 2015
155	CURUF-29	tropical japonica introgression line	RUF29	CSSL	Arbelaez et al 2015
156	CURUF-30	tropical japonica introgression line	RUF30	CSSL	Arbelaez et al 2015
157	CURUF-31	tropical japonica introgression line	RUF31	CSSL	Arbelaez et al 2015
158	CURUF-32	tropical japonica introgression line	RUF32	CSSL	Arbelaez et al 2015
159	CURUF-33	tropical japonica introgression line	RUF33	CSSL	Arbelaez et al 2015
160	CURUF-34	tropical japonica introgression line	RUF34	CSSL	Arbelaez et al 2015
161	CURUF-35	tropical japonica introgression line	RUF35	CSSL	Arbelaez et al 2015
162	CURUF-36	tropical japonica introgression line	RUF36	CSSL	Arbelaez et al 2015
163	CURUF-37	tropical japonica introgression line	RUF37	CSSL	Arbelaez et al 2015
164	CURUF-38	tropical japonica introgression line	RUF38	CSSL	Arbelaez et al 2015
165	CURUF-39	tropical japonica introgression line	RUF39	CSSL	Arbelaez et al 2015
166	CURUF-40	tropical japonica introgression line	RUF40	CSSL	Arbelaez et al 2015
167	CURUF-41	tropical japonica introgression line	RUF41	CSSL	Arbelaez et al 2015
168	CURUF-42	tropical japonica introgression line	RUF42	CSSL	Arbelaez et al 2015
169	CURUF-43	tropical japonica introgression line	RUF43	CSSL	Arbelaez et al 2015
170	CURUF-44	tropical japonica introgression line	RUF44	CSSL	Arbelaez et al 2015
171	CURUF-45	tropical japonica introgression line	RUF45	CSSL	Arbelaez et al 2015
172	CURUF-46	tropical japonica introgression line	RUF46	CSSL	Arbelaez et al 2015
173	CURUF-47	tropical japonica introgression line	RUF47	CSSL	Arbelaez et al 2015
174	CURUF-48	tropical japonica introgression line	RUF48	CSSL	Arbelaez et al 2015
175	NSFTV175	tropical-japonica	NSFTV175	GLOBAL-TRJ	McCouch et al 2016
176	318	tropical-japonica	NSFTV384	GLOBAL-TRJ	McCouch et al 2016
177	325	tropical-japonica	NSFTV381	GLOBAL-TRJ	McCouch et al 2016
178	583	tropical-japonica	NSFTV176	GLOBAL-TRJ	McCouch et al 2016
179	Arabi	admixed-japonica	NSFTV244	GLOBAL-TRJ	McCouch et al 2016
180	ARC 12701::IRGC22267-1	admixed-japonica	IRGC121595	GLOBAL-TRJ	McCouch et al 2016
181	Asse Y Pung	tropical-japonica	NSFTV8	GLOBAL-TRJ	McCouch et al 2016
182	Azucena	tropical-japonica	NSFTV635	GLOBAL-TRJ	McCouch et al 2016
183	B6616A4-22-Bk-5-4	tropical-japonica	NSFTV167	GLOBAL-TRJ	McCouch et al 2016
184	BAKUNG (H)::IRGC60220-1	tropical-japonica	IRGC121193	GLOBAL-TRJ	McCouch et al 2016
185	Baldo	admixed-japonica	NSFTV264	GLOBAL-TRJ	McCouch et al 2016
186	Bengal	admixed-japonica	NSFTV622	GLOBAL-TRJ	McCouch et al 2016
187	Blue Rose	admixed-japonica	NSFTV20	GLOBAL-TRJ	McCouch et al 2016
188	Blue Rose Supreme	admixed-japonica	NSFTV182	GLOBAL-TRJ	McCouch et al 2016
189	BLUEBONNET 50::IRGC1811-1	tropical-japonica	IRGC121874	GLOBAL-TRJ	McCouch et al 2016
190	Boa Vista	tropical-japonica	NSFTV183	GLOBAL-TRJ	McCouch et al 2016
191	BORUBI::IRGC25181-1	tropical-japonica	IRGC121875	GLOBAL-TRJ	McCouch et al 2016
192	British Honduras Creole	tropical-japonica	NSFTV185	GLOBAL-TRJ	McCouch et al 2016
193	C57-5043	tropical-japonica	NSFTV187	GLOBAL-TRJ	McCouch et al 2016
194	Caawa/Fortuna 6-103-15	tropical-japonica	NSFTV22	GLOBAL-TRJ	McCouch et al 2016
195	Carolina Gold 12034	tropical-japonica	NSFTV25	GLOBAL-TRJ	McCouch et al 2016
196	Carolina Gold Sel	tropical-japonica	NSFTV26	GLOBAL-TRJ	McCouch et al 2016
197	Cenit	tropical-japonica	NSFTV342	GLOBAL-TRJ	McCouch et al 2016
198	CHA LOY OE::C1	admixed-japonica	IRGC122004	GLOBAL-TRJ	McCouch et al 2016
199	CI 11011	tropical-japonica	NSFTV389	GLOBAL-TRJ	McCouch et al 2016
200	CINA::IRGC27116-1	tropical-japonica	IRGC121905	GLOBAL-TRJ	McCouch et al 2016
201	Cocodrie	tropical-japonica	NSFTV396	GLOBAL-TRJ	McCouch et al 2016
202	Creole	tropical-japonica	NSFTV347	GLOBAL-TRJ	McCouch et al 2016
203	Cuba 65	tropical-japonica	NSFTV37	GLOBAL-TRJ	McCouch et al 2016
204	Cybonnet	tropical-japonica	NSFTV397	GLOBAL-TRJ	McCouch et al 2016
205	Cypress	tropical-japonica	NSFTV647	GLOBAL-TRJ	McCouch et al 2016
206	D 4-136::IRGC31051-1	tropical-japonica	IRGC121876	GLOBAL-TRJ	McCouch et al 2016
207	Dam	admixed-japonica	NSFTV40	GLOBAL-TRJ	McCouch et al 2016
208	DAVAO::IRGC8244-C1	tropical-japonica	IRGC122031	GLOBAL-TRJ	McCouch et al 2016
209	Della	tropical-japonica	NSFTV391	GLOBAL-TRJ	McCouch et al 2016
210	DINOLORES::IRGC67431-1	tropical-japonica	IRGC121195	GLOBAL-TRJ	McCouch et al 2016
211	Doble Carolina Rinaldo Barsani	admixed-japonica	NSFTV305	GLOBAL-TRJ	McCouch et al 2016
212	Dourado Agulha	tropical-japonica	NSFTV46	GLOBAL-TRJ	McCouch et al 2016
213	Dragon Eyeball 100	admixed-japonica	NSFTV631	GLOBAL-TRJ	McCouch et al 2016
214	Edith	tropical-japonica	NSFTV392	GLOBAL-TRJ	McCouch et al 2016
215	Estrela	admixed-japonica	NSFTV237	GLOBAL-TRJ	McCouch et al 2016
216	Fortuna	tropical-japonica	NSFTV54	GLOBAL-TRJ	McCouch et al 2016
217	Fossa Av	tropical-japonica	NSFTV193	GLOBAL-TRJ	McCouch et al 2016
218	Francis	tropical-japonica	NSFTV632	GLOBAL-TRJ	McCouch et al 2016
219	GANIGI::IRGC48698-C1	tropical-japonica	IRGC122052	GLOBAL-TRJ	McCouch et al 2016
220	Gerdeh	admixed-japonica	NSFTV55	GLOBAL-TRJ	McCouch et al 2016
221	GOGO::IRGC43390-C1	tropical-japonica	IRGC122063	GLOBAL-TRJ	McCouch et al 2016
222	Gogo Lempuk	tropical-japonica	NSFTV59	GLOBAL-TRJ	McCouch et al 2016
223	Gotak Gatik	admixed-japonica	NSFTV60	GLOBAL-TRJ	McCouch et al 2016
224	Guatemala 1021	tropical-japonica	NSFTV352	GLOBAL-TRJ	McCouch et al 2016
225	H256-76-1-1-1	tropical-japonica	NSFTV251	GLOBAL-TRJ	McCouch et al 2016
226	Hiderisirazu	admixed-japonica	NSFTV266	GLOBAL-TRJ	McCouch et al 2016
227	Honduras	tropical-japonica	NSFTV65	GLOBAL-TRJ	McCouch et al 2016
228	IAC 1111::IRGC39050-1	tropical-japonica	IRGC124476	GLOBAL-TRJ	McCouch et al 2016
229	IAC 25	tropical-japonica	NSFTV69	GLOBAL-TRJ	McCouch et al 2016
230	Iguape Cateto	tropical-japonica	NSFTV70	GLOBAL-TRJ	McCouch et al 2016
231	IITA 135	tropical-japonica	NSFTV286	GLOBAL-TRJ	McCouch et al 2016
232	ILANG-ILANG::GERVEX 509-C1	tropical-japonica	IRGC121747	GLOBAL-TRJ	McCouch et al 2016
233	IMMARANG::IRGC44455-1	tropical-japonica	IRGC124461	GLOBAL-TRJ	McCouch et al 2016
234	WC 4419	tropical-japonica	NSFTV214	GLOBAL-TRJ	McCouch et al 2016
235	IR 47684-05-1-B::C1	tropical-japonica	IRGC121749	GLOBAL-TRJ	McCouch et al 2016
236	IR 47686-09-01-B-1::C1	tropical-japonica	IRGC122095	GLOBAL-TRJ	McCouch et al 2016
237	IR 63372-8::C1	tropical-japonica	IRGC121755	GLOBAL-TRJ	McCouch et al 2016
238	IR 68704-145-1-1-B::C1	tropical-japonica	IRGC122108	GLOBAL-TRJ	McCouch et al 2016
239	IRAT 109::GERVEX 4988-C1	tropical-japonica	IRGC121761	GLOBAL-TRJ	McCouch et al 2016
240	IRAT 177	tropical-japonica	NSFTV73	GLOBAL-TRJ	McCouch et al 2016
241	IRAT 2::GERVEX 606-C1	tropical-japonica	IRGC121766	GLOBAL-TRJ	McCouch et al 2016
242	IRAT 212::GERVEX 7698-C1	tropical-japonica	IRGC121763	GLOBAL-TRJ	McCouch et al 2016
243	IRAT 216::GERVEX 7702-C1	tropical-japonica	IRGC121764	GLOBAL-TRJ	McCouch et al 2016
244	IRAT 257::C1	tropical-japonica	IRGC121765	GLOBAL-TRJ	McCouch et al 2016
245	IRAT 335::C1	tropical-japonica	IRGC122120	GLOBAL-TRJ	McCouch et al 2016
246	IRAT 362::GERVEX 8712-C1	tropical-japonica	IRGC121767	GLOBAL-TRJ	McCouch et al 2016
247	IRAT 364::GERVEX 8714-C1	tropical-japonica	IRGC121768	GLOBAL-TRJ	McCouch et al 2016
248	IRAT 366::GERVEX 8716-C1	tropical-japonica	IRGC121769	GLOBAL-TRJ	McCouch et al 2016
249	IRAT 380::C1	tropical-japonica	IRGC121770	GLOBAL-TRJ	McCouch et al 2016
250	IRAT 13	tropical-japonica	NSFTV195	GLOBAL-TRJ	McCouch et al 2016
251	IRAT 44	tropical-japonica	NSFTV226	GLOBAL-TRJ	McCouch et al 2016
252	NSFTV362	tropical-japonica	NSFTV362	GLOBAL-TRJ	McCouch et al 2016
253	Jambu	tropical-japonica	NSFTV75	GLOBAL-TRJ	McCouch et al 2016
254	Jefferson	tropical-japonica	NSFTV628	GLOBAL-TRJ	McCouch et al 2016
255	Kaniranga	tropical-japonica	NSFTV84	GLOBAL-TRJ	McCouch et al 2016
256	Katy	tropical-japonica	NSFTV625	GLOBAL-TRJ	McCouch et al 2016
257	Kaybonnet	tropical-japonica	NSFTV624	GLOBAL-TRJ	McCouch et al 2016
258	KENDINGA 5 H::IRGC60310-C1	tropical-japonica	IRGC122134	GLOBAL-TRJ	McCouch et al 2016
259	Keriting Tingii	admixed-japonica	NSFTV87	GLOBAL-TRJ	McCouch et al 2016
260	KHAO DAM	admixed-japonica	IRGC117513	GLOBAL-TRJ	McCouch et al 2016
261	Khao do ngoi::IRGC29772-1	admixed-japonica	IRGC121208	GLOBAL-TRJ	McCouch et al 2016
262	KIKILONG::IRGC71539-1	tropical-japonica	IRGC121391	GLOBAL-TRJ	McCouch et al 2016
263	Kinastano	tropical-japonica	NSFTV92	GLOBAL-TRJ	McCouch et al 2016
264	KING::GERVEX 1655-C1	tropical-japonica	IRGC121777	GLOBAL-TRJ	McCouch et al 2016
265	KOMOJAMANITRA::GERVEX 8453-C1	tropical-japonica	IRGC121779	GLOBAL-TRJ	McCouch et al 2016
266	KU115	tropical-japonica	NSFTV96	GLOBAL-TRJ	McCouch et al 2016
267	KYEEMA::GERVEX 1656-C1	tropical-japonica	IRGC121782	GLOBAL-TRJ	McCouch et al 2016
268	L 204::GERVEX 1658-C1	admixed-japonica	IRGC121783	GLOBAL-TRJ	McCouch et al 2016
269	L-202	tropical-japonica	NSFTV98	GLOBAL-TRJ	McCouch et al 2016
270	LAC 23	tropical-japonica	NSFTV99	GLOBAL-TRJ	McCouch et al 2016
271	Lacrosse	admixed-japonica	NSFTV100	GLOBAL-TRJ	McCouch et al 2016
272	Lady Wright Seln	tropical-japonica	NSFTV394	GLOBAL-TRJ	McCouch et al 2016
273	LaGrue	tropical-japonica	NSFTV621	GLOBAL-TRJ	McCouch et al 2016
274	Leah	tropical-japonica	NSFTV198	GLOBAL-TRJ	McCouch et al 2016
275	Lemont	tropical-japonica	NSFTV101	GLOBAL-TRJ	McCouch et al 2016
276	Ligerito	tropical-japonica	NSFTV350	GLOBAL-TRJ	McCouch et al 2016
277	Llanero 501	tropical-japonica	NSFTV308	GLOBAL-TRJ	McCouch et al 2016
278	LUDAN::IRGC64189-C1	tropical-japonica	IRGC121787	GLOBAL-TRJ	McCouch et al 2016
279	Manzano	tropical-japonica	NSFTV309	GLOBAL-TRJ	McCouch et al 2016
280	Mojito Colorado	tropical-japonica	NSFTV770	GLOBAL-TRJ	McCouch et al 2016
281	Moroberekan	tropical-japonica	NSFTV108	GLOBAL-TRJ	McCouch et al 2016
282	MUT IAC 25-44-807::IRGC68799-1	tropical-japonica	IRGC121672	GLOBAL-TRJ	McCouch et al 2016
283	N 3::GERVEX 547-C1	admixed-japonica	IRGC121797	GLOBAL-TRJ	McCouch et al 2016
284	NENG NAH::IRGC78275-1	admixed-japonica	IRGC121450	GLOBAL-TRJ	McCouch et al 2016
285	Nortai	admixed-japonica	NSFTV388	GLOBAL-TRJ	McCouch et al 2016
286	Nova	admixed-japonica	NSFTV114	GLOBAL-TRJ	McCouch et al 2016
287	NSFTV107	tropical-japonica	NSFTV107	GLOBAL-TRJ	McCouch et al 2016
288	NSFTV116	tropical-japonica	NSFTV116	GLOBAL-TRJ	McCouch et al 2016
289	NSFTV199	tropical-japonica	NSFTV199	GLOBAL-TRJ	McCouch et al 2016
290	NSFTV27	tropical-japonica	NSFTV27	GLOBAL-TRJ	McCouch et al 2016
291	NSFTV89	tropical-japonica	NSFTV89	GLOBAL-TRJ	McCouch et al 2016
292	Okshitmayin	admixed-japonica	NSFTV335	GLOBAL-TRJ	McCouch et al 2016
293	ORYZICA SABANA 6::C1	tropical-japonica	IRGC121801	GLOBAL-TRJ	McCouch et al 2016
294	OS 6 (WC 10296)	tropical-japonica	NSFTV395	GLOBAL-TRJ	McCouch et al 2016
295	OS6	tropical-japonica	NSFTV120	GLOBAL-TRJ	McCouch et al 2016
296	Ostiglia	admixed-japonica	NSFTV121	GLOBAL-TRJ	McCouch et al 2016
297	P. TINGAGEW DAYKET QAY DAYON::IRGC8046-1	tropical-japonica	IRGC121930	GLOBAL-TRJ	McCouch et al 2016
298	Padi Pagalong	tropical-japonica	NSFTV274	GLOBAL-TRJ	McCouch et al 2016
299	PALAWAN::C1	tropical-japonica	IRGC121803	GLOBAL-TRJ	McCouch et al 2016
300	Panda	admixed-japonica	NSFTV629	GLOBAL-TRJ	McCouch et al 2016
301	Pate Blanc Mn 1	tropical-japonica	NSFTV201	GLOBAL-TRJ	McCouch et al 2016
302	Patna	admixed-japonica	NSFTV281	GLOBAL-TRJ	McCouch et al 2016
303	Pato De Gallinazo	admixed-japonica	NSFTV128	GLOBAL-TRJ	McCouch et al 2016
304	Pecos	admixed-japonica	NSFTV618	GLOBAL-TRJ	McCouch et al 2016
305	Peek::IRGC11821-1	admixed-japonica	IRGC121469	GLOBAL-TRJ	McCouch et al 2016
306	PI 298967-1	admixed-japonica	NSFTV218	GLOBAL-TRJ	McCouch et al 2016
307	PIN KAEO	tropical-japonica	IRGC117560	GLOBAL-TRJ	McCouch et al 2016
308	PR 304	tropical-japonica	NSFTV377	GLOBAL-TRJ	McCouch et al 2016
309	Pratao	tropical-japonica	NSFTV202	GLOBAL-TRJ	McCouch et al 2016
310	PRIMAVERA::C1	tropical-japonica	IRGC121809	GLOBAL-TRJ	McCouch et al 2016
311	R 101	tropical-japonica	NSFTV310	GLOBAL-TRJ	McCouch et al 2016
312	RANAU KADAI::IRGC71604-1	tropical-japonica	IRGC121635	GLOBAL-TRJ	McCouch et al 2016
313	Rikuto Norin 21	admixed-japonica	NSFTV364	GLOBAL-TRJ	McCouch et al 2016
314	Rosemont	tropical-japonica	NSFTV619	GLOBAL-TRJ	McCouch et al 2016
315	S4542A3-49B-2B12	tropical-japonica	NSFTV139	GLOBAL-TRJ	McCouch et al 2016
316	Saber	tropical-japonica	NSFTV630	GLOBAL-TRJ	McCouch et al 2016
317	Saku	tropical-japonica	NSFTV280	GLOBAL-TRJ	McCouch et al 2016
318	Saturn	tropical-japonica	NSFTV140	GLOBAL-TRJ	McCouch et al 2016
319	Sinaguing	tropical-japonica	NSFTV149	GLOBAL-TRJ	McCouch et al 2016
320	Sinampaga Selection	tropical-japonica	NSFTV147	GLOBAL-TRJ	McCouch et al 2016
321	Spring	tropical-japonica	NSFTV399	GLOBAL-TRJ	McCouch et al 2016
322	Sultani	tropical-japonica	NSFTV150	GLOBAL-TRJ	McCouch et al 2016
323	Tia Bura	tropical-japonica	NSFTV258	GLOBAL-TRJ	McCouch et al 2016
324	TOANG::IRGC19144-1	tropical-japonica	IRGC121523	GLOBAL-TRJ	McCouch et al 2016
325	Tokyo Shino Mochi	admixed-japonica	NSFTV211	GLOBAL-TRJ	McCouch et al 2016
326	Tondok	tropical-japonica	NSFTV164	GLOBAL-TRJ	McCouch et al 2016
327	Tox 782-20-1	tropical-japonica	NSFTV285	GLOBAL-TRJ	McCouch et al 2016
328	Trembese	tropical-japonica	NSFTV165	GLOBAL-TRJ	McCouch et al 2016
329	Upland	tropical-japonica	NSFTV375	GLOBAL-TRJ	McCouch et al 2016
330	Varyla	tropical-japonica	NSFTV273	GLOBAL-TRJ	McCouch et al 2016
331	Vialone	admixed-japonica	NSFTV265	GLOBAL-TRJ	McCouch et al 2016
332	VIETNAM 1::C1	admixed-japonica	IRGC122281	GLOBAL-TRJ	McCouch et al 2016
333	WAB 501-11-5-1	tropical-japonica	NSFTV240	GLOBAL-TRJ	McCouch et al 2016
334	WAB 502-13-4-1	tropical-japonica	NSFTV239	GLOBAL-TRJ	McCouch et al 2016
335	WAB 56-104	tropical-japonica	NSFTV238	GLOBAL-TRJ	McCouch et al 2016
336	Wanica	tropical-japonica	NSFTV379	GLOBAL-TRJ	McCouch et al 2016
337	NSFTV212	tropical-japonica	NSFTV212	GLOBAL-TRJ	McCouch et al 2016
338	WC 3397	tropical-japonica	NSFTV213	GLOBAL-TRJ	McCouch et al 2016
339	WC 4443	tropical-japonica	NSFTV215	GLOBAL-TRJ	McCouch et al 2016
340	WC 521	admixed-japonica	NSFTV236	GLOBAL-TRJ	McCouch et al 2016
341	Wells	tropical-japonica	NSFTV170	GLOBAL-TRJ	McCouch et al 2016
342	YANCAOUSSA::IRGC16071-C1	tropical-japonica	IRGC121859	GLOBAL-TRJ	McCouch et al 2016
343	YRL-1	admixed-japonica	NSFTV217	GLOBAL-TRJ	McCouch et al 2016
344	Canella De Ferro	tropical-japonica	NSFTV23	GLOBAL-TRJ	McCouch et al 2016
345	KAMPAI 15::IRGC78246-1	admixed-japonica	IRGC121378	GLOBAL-TRJ	McCouch et al 2016
346	LAI::IRGC15023-1	admixed-japonica	IRGC121405	GLOBAL-TRJ	McCouch et al 2016
347	PADI TERAS::IRGC25554-1	tropical-japonica	IRGC121926	GLOBAL-TRJ	McCouch et al 2016
348	Padi Kasalle	tropical-japonica	NSFTV122	GLOBAL-TRJ	McCouch et al 2016
349	POPONG::IRGC13297-1	tropical-japonica	IRGC121475	GLOBAL-TRJ	McCouch et al 2016

## Sheet: S2
Table S2. NSC phenotypes of US-TRJ panel.
Name	suc.mt.abs	starch.mt.abs	suc.hd.abs	starch.hd.abs
A 301	0.0175599	0.0117352	0.0620396	0.0166697
ADAIR	0.0257693	0.0290395	0.174984	0.0764008
AHRENT	0.0404889	0.0175924	0.0982164	0.132109
ALAN	0.0724449	0.0506744	0.140441	0.145981
ANTONIO	0.0454111	0.0115405	0.0753387	0.0643922
ARBORIO	0.0413844	0.0373559	0.180304	0.100914
ARKROSE	0.316771	0.730902	0.454811	1.87654
BANKS	0.180907	0.0478736	0.253188	0.13892
BELLE_PATNA	0.548467	0.415213	0.176245	0.0898002
BELLEMONT	0.058371	0.0684739	0.0985735	0.0908981
BELLEVUE	0.254064	0.893351	0.22468	0.74112
BENGAL	0.0341101	0.0366488	0.0413302	0.0167895
BLUEBONNET	0.157611	0.168945	0.255165	0.916189
BLUE_ROSE	0.408378	0.873445	0.429242	3.34683
BLUE_ROSE_SUPREME	0.467798	1.35577	0.384951	2.43439
BLUEBELLE	0.16326	0.318972	0.0728637	0.103644
BOND	0.302978	0.314178	0.177658	0.148032
BONNET_73	0.631247	1.20872	0.171911	0.461739
BOWMAN	0.0667552	0.0427965	0.0957229	0.0445854
BRAZOS	0.14612	0.13994	0.122935	0.1389
CAFFEY	0.0271551	0.00694554	0.124234	0.319025
CAROLINA_GOLD	0.303716	0.883336	0.303586	0.697233
CAROLINA_GOLD	1.28534	0.784505	0.315704	0.443137
CAROLINA_GOLD_SELECT	0.691742	0.966886	0.231088	0.279731
CAROLINA_GOLD_SELECT	0.98028	0.765739	0.338287	0.698715
CB801	0.183667	0.238305	0.166986	0.389191
CENTURY_PATNA_231	0.458151	0.61638	0.272486	0.435806
CHENIERE	0.248703	0.0697433	0.138577	0.0653498
CL111	0.0907328	0.0935124	0.0945074	0.151773
CL121	0.0587796	0.0196643	0.0376196	0.0447461
CL131	0.125183	0.0572339	0.0956957	0.109905
CL142_AR	0.259171	0.0772005	0.208386	0.289111
CL151	0.157113	0.111921	0.065077	0.0370588
CL152	0.240657	0.37347	0.180613	0.26584
CL161	0.0909293	0.111545	0.0797286	0.052216
CL162	0.0335899	0.0159355	0.0842874	0.0656873
CL171_AR	0.085715	0.0506422	0.175396	0.253414
CL261	0.201239	0.183298	0.0700822	0.0544946
COCODRIE	0.157584	0.179894	0.0779616	0.189177
COLORADO	0.109951	0.0370799	0.116677	0.316543
COLUSA	0.220179	0.480452	0.269833	1.53314
CYBONNET	0.151307	0.0710821	0.225579	0.539266
DAWN	0.689288	1.98346	0.307507	0.485959
DELLA	0.189932	0.413729	0.231639	0.697287
DELLA_2	0.0943939	0.166206	0.198232	0.279384
DELLROSE	0.210104	0.434082	0.106891	0.202253
DIXIEBELLE	0.0765466	0.0390213	0.0691265	0.0634823
DREW	0.701177	0.15988	0.199772	0.182827
EARL	0.157453	0.163637	0.0753442	0.095188
EDITH	0.63836	1.18065	0.427648	0.22908
FORTUNA_	0.254976	0.659018	0.620046	1.79382
FRANCIS	0.0618557	0.101284	0.213361	0.251361
GULFMONT	0.195823	0.198174	0.267717	0.386897
GULFROSE	0.239087	0.287383	0.422415	0.93611
HILL_LONG_GRAIN	0.137929	1.0587	0.207401	0.65226
HONDURAS	1.47792	0.828638	0.640568	1.49115
IMPROVED_BLUE_ROSE	0.509084	1.16617	0.450696	3.24781
JACKSON	0.13398	0.138242	0.167473	0.158152
JAZZMAN_2	0.0282083	0.0297728	0.0734462	0.155404
JEFFERSON	0.00991702	0.00470916	0.0470564	0.0139163
JODON	0.194836	0.0769916	0.0742614	0.0602267
JUPITER	0.0187259	0.0154299	0.0645415	0.202453
KATY	0.351006	0.281846	0.389667	0.510716
KAYBONNET	0.549264	0.455938	0.388439	0.511164
L-201	0.0595085	0.144249	0.143075	0.101413
L202	0.0506567	0.0159402	0.127269	0.195675
LABELLE	0.362769	0.426664	0.212998	0.229802
LACASSINE	0.139194	0.0192268	0.267692	0.305685
LACROSSE	0.145968	0.175588	0.563222	0.960751
LADY_WRIGHT_SELECTION	0.504806	0.690833	0.114477	0.034186
LAFITTE	0.289128	0.11346	0.0539103	0.0419836
LAGRUE	0.236613	0.0929739	0.165513	0.326149
LEAH	0.0581276	0.0100354	0.0480554	0.0681936
LEBONNET	0.0410104	0.019031	0.0844845	0.152529
LEMONT	0.0689874	0.0356081	0.216491	0.497029
MADISON	0.177088	0.127089	0.333062	0.424186
MARS	0.251224	0.0851836	0.0732187	0.105247
MAYBELLE	0.181334	0.147432	0.12192	0.125256
MEDARK	0.0428804	0.0296465	0.0582404	0.130416
MELROSE	0.335847	0.791724	0.303759	1.22472
MERCURY	0.282795	0.224467	0.1042	0.0563235
MERMENTAU	0.0940962	0.0371979	0.17765	0.225209
MILLIE	0.242218	0.288278	NA	NA
NATO	0.531382	1.31992	0.231954	0.964791
NECHES	0.19857	0.29403	0.0766348	0.0600922
NEPTUNE	0.0386612	0.0177785	0.132804	0.228787
NEWBONNET	0.189198	0.348875	0.224909	0.224522
NEWREX	0.131693	0.131365	0.178595	0.29015
NORTHROSE	0.3685	0.319178	0.191583	0.320239
NOVA	0.369014	1.55658	0.143894	0.631694
NOVA_66	0.174169	0.195729	0.208507	0.611986					NORTAI
NOVA_76	0.47553	0.905288	0.200999	0.415699
ORION	0.179983	0.0264206	0.171952	0.0513188
PANDA	0.0433623	0.0215558	0.05988	0.0129181
PECOS	0.284457	0.353137	0.1516	0.100982
PIROGUE	0.276663	0.228536	0.15822	0.470437
PRESIDIO	0.121745	0.127977	0.0872216	0.167806
PRISCILLA	0.0410178	0.0355081	0.222278	0.244129
REX	0.237638	0.253958	0.228878	0.295265
REXARK_	0.301623	0.407546	0.495715	1.01574
REXMONT	0.066403	0.0147181	0.022992	0.0108857
RICO1	0.14625	0.348626	0.144897	0.35972
ROSEMONT	0.0561066	0.0620784	0.16971	0.153201
ROY_J	0.151991	0.46821	0.136612	0.358949
RT7015	0.199193	0.240996	0.118859	0.173993
SABER	0.125277	0.221101	0.254719	0.732522
SABINE	0.35109	0.229272	0.204015	0.28644
SATURN	0.481511	0.200397	0.27282	0.187429
SIERRA	0.0277909	0.00847927	0.135691	0.0873099
SINAMPAGA_SELECTION	0.583707	0.364113	0.67123	0.283862
SKYBONNET	0.28734	1.01011	0.242459	0.632293
STARBONNET	0.128764	0.559876	0.141638	0.455428
STG06L-35-61	0.5601	0.504639	0.343995	0.376559
TAGGART	0.247819	0.0724684	0.252002	0.279855
TEBONNET	0.076391	0.0449933	0.170541	0.961154
TEMPLETON	0.277807	0.20228	0.118147	0.544552
TEXMONT	0.163971	0.200825	0.0938607	0.0491984
TORO	0.279311	1.25878	0.28616	1.26191
TORO-2	0.0814332	0.0898736	0.131406	0.263415
TP49	0.378119	1.32246	0.474758	2.92986
TRENASSE	0.154507	0.0743582	0.160183	0.0688404
V7817	0.114931	0.112139	0.0614836	0.0387731
VEGOLD	0.188875	0.404227	0.0422274	0.0405295
VISTA	0.112509	0.0945828	0.24052	0.298721
WELLS	0.169646	0.33138	0.0442394	0.0360431
ZENITH	0.140518	0.115122	0.428592	0.5297

## Sheet: S3
Table S3. NSC phenotypes of GLOBAL-TRJ panel. NA= not available.
ID	starch.mt	sucrose.mt	TNC.mt	starch.hd	sucrose.hd	TNC.hd
NSFTV175	0.0264854	0.0151634	0.0479782	0.194268	0.0683853	0.273821
318	0.085285	0.0637066	0.151054	0.182698	0.077322	0.261314
325	0.126949	0.0293803	0.157605	0.164936	0.0445097	0.217954
583	0.167201	0.0415001	0.21244	0.175301	0.0792461	0.264539
Arabi	0.0370926	0.00354572	0.0442501	0.172499	0.0510701	0.22852
ARC 12701::IRGC22267-1	0.124509	0.0298012	0.158268	0.186443	0.064393	0.255004
Asse Y Pung	0.142274	0.0536415	0.203291	0.211143	0.054427	0.27453
Azucena	0.0874858	0.037943	0.134247	0.149613	0.0574257	0.220396
B6616A4-22-Bk-5-4	0.143376	0.0609384	0.208469	0.155989	0.0647067	0.227299
BAKUNG (H)::IRGC60220-1	0.0566876	0.0198038	0.0763175	0.1791	0.0829343	0.263978
Baldo	0.114107	0.0273305	0.144894	0.120488	0.042314	0.165855
Bengal	0.0461482	0.00445687	0.0427457	0.116461	0.0492452	0.167466
Blue Rose	0.110191	0.0161554	0.125388	0.174545	0.039465	0.222443
Blue Rose Supreme	0.164204	0.0306764	0.19954	0.227294	0.0483959	0.283089
BLUEBONNET 50::IRGC1811-1	0.14015	0.0491642	0.192381	0.177589	0.0704822	0.253533
Boa Vista	0.056397	0.0214696	0.0930057	0.231818	0.0424697	0.290904
BORUBI::IRGC25181-1	0.203556	0.0588992	0.269245	0.180451	0.0488202	0.243735
British Honduras Creole	0.0656188	0.038838	0.109218	0.227848	0.0496669	0.287599
C57-5043	0.020089	0.016104	0.0363904	0.161962	0.0526674	0.223049
Caawa/Fortuna 6-103-15	0.0397006	0.0287951	0.0723968	0.13583	0.0624391	0.200854
Carolina Gold 12034	0.0891476	0.050334	0.14759	0.202423	0.0616473	0.274517
Carolina Gold Sel	0.194144	0.0670369	0.266296	0.228623	0.0913305	0.325239
Cenit	0.0620768	0.024614	0.0997385	0.143623	0.0675208	0.222077
CHA LOY OE::C1	0.0644051	0.0284792	0.0962067	0.101112	0.0628399	0.165632
CI 11011	0.116476	0.0334312	0.1556	0.155893	0.0410632	0.208174
CINA::IRGC27116-1	0.0955367	0.0554272	0.153911	0.238679	0.0522342	0.302562
Cocodrie	0.0461511	0.00697373	0.0495009	0.146447	0.0435301	0.189728
Creole	0.085041	0.0268354	0.119624	0.19376	0.0500331	0.252259
Cuba 65	0.0610287	0.0152911	0.0840212	0.151669	0.0698064	0.214149
Cybonnet	0.0805675	0.0283093	0.102185	0.170982	0.0497455	0.217622
Cypress	0.105365	0.0345072	0.13483	0.173427	0.066632	0.237256
D 4-136::IRGC31051-1	0.133621	0.0329639	0.179913	0.213076	0.0570506	0.282033
Dam	0.118376	0.0460212	0.168083	0.197989	0.0391929	0.245794
DAVAO::IRGC8244-C1	0.107471	0.019393	0.133955	0.146358	0.0486867	0.210296
Della	0.104602	0.0258027	0.129396	0.186961	0.0572967	0.247316
DINOLORES::IRGC67431-1	0.0406827	0.00574435	0.0517881	0.177252	0.0558889	0.235835
Doble Carolina Rinaldo Barsani	0.0896615	0.0207819	0.106256	0.137884	0.0669382	0.203862
Dourado Agulha	0.0162546	0.0107135	0.0350551	0.145494	0.078725	0.230427
Dragon Eyeball 100	0.00813365	0.0158251	0.0277816	0.141414	0.0589747	0.203281
Edith	0.0591898	0.0207053	0.0849462	0.1131	0.0653412	0.191926
Estrela	0.0527721	0.0331477	0.0953901	0.0945689	0.0641004	0.159623
Fortuna	0.0863256	0.0603105	0.152331	0.220551	0.0563623	0.292676
Fossa Av	0.0982205	0.0609851	0.163259	0.16197	0.0616583	0.234858
Francis	0.0600786	0.0469248	0.100831	0.160965	0.0646828	0.223892
GANIGI::IRGC48698-C1	0.105601	0.0335729	0.138905	0.154635	0.0592274	0.219283
Gerdeh	0.0454523	0.0284408	0.077097	0.0900162	0.0644087	0.157511
GOGO::IRGC43390-C1	0.0561814	0.0319658	0.0933581	0.152373	0.0712795	0.230422
Gogo Lempuk	0.0501536	0.0346382	0.0880263	0.202754	0.0780888	0.285994
Gotak Gatik	0.0842333	0.0224234	0.106124	0.154291	0.0638992	0.220425
Guatemala 1021	0.086585	0.0330585	0.118585	0.196385	0.0966113	0.296646
H256-76-1-1-1	0.0548149	0.0286158	0.0861842	0.162793	0.0523046	0.222123
Hiderisirazu	0.0356875	0.021204	0.0596318	0.127188	0.0760094	0.204586
Honduras	0.0903765	0.0317865	0.131468	0.161806	0.0689097	0.239448
IAC 1111::IRGC39050-1	0.0346031	0.0108883	0.0462989	0.191179	0.0471433	0.245375
IAC 25	0.131874	0.0478902	0.183994	0.117977	0.0659499	0.188171
Iguape Cateto	0.0492017	0.057821	0.112903	0.119983	0.0799392	0.200058
IITA 135	0.0987353	0.0166342	0.121154	0.187781	0.0534447	0.245412
ILANG-ILANG::GERVEX 509-C1	0.082654	0.0413614	0.135154	0.167374	0.0485282	0.227225
IMMARANG::IRGC44455-1	0.122318	0.0639623	0.18921	0.137168	0.0722409	0.226669
WC 4419	0.0869169	0.0320014	0.123547	0.0756997	0.038444	0.123221
IR 47684-05-1-B::C1	0.0615443	0.0459311	0.108959	0.111796	0.0569797	0.172278
IR 47686-09-01-B-1::C1	0.110382	0.0255469	0.137685	0.183991	0.0544119	0.239776
IR 63372-8::C1	0.111929	0.0521325	0.165579	0.144597	0.0561891	0.204795
IR 68704-145-1-1-B::C1	0.09651	0.0173149	0.122527	0.206409	0.0599347	0.278661
IRAT 109::GERVEX 4988-C1	0.0524388	0.037233	0.0891188	0.102536	0.0449702	0.15055
IRAT 177	0.094302	0.0416839	0.139723	0.156081	0.0556563	0.217352
IRAT 2::GERVEX 606-C1	0.138644	0.0372049	0.183993	0.153916	0.0723704	0.23326
IRAT 212::GERVEX 7698-C1	0.0145231	0.00851837	0.0215287	0.0496843	0.0575433	0.105442
IRAT 216::GERVEX 7702-C1	0.0346213	0.0132483	0.0473468	0.149822	0.0593896	0.208807
IRAT 257::C1	0.0532883	0.0160673	0.0726422	0.117721	0.0669409	0.196794
IRAT 335::C1	0.0486213	0.0346244	0.0814004	0.0417264	0.0582682	0.10677
IRAT 362::GERVEX 8712-C1	0.126594	0.0376785	0.167721	0.132055	0.0585859	0.195342
IRAT 364::GERVEX 8714-C1	0.0884353	0.0414192	0.135832	0.248685	0.0563767	0.312632
IRAT 366::GERVEX 8716-C1	0.0184766	0.00196411	0.0262897	0.121915	0.0516641	0.181506
IRAT 380::C1	0.0240379	0.0083493	0.0384329	0.0649172	0.0443453	0.111147
IRAT 13	0.098438	0.0258849	0.124996	0.185842	0.0483633	0.239819
IRAT 44	0.0739591	0.0414815	0.115955	0.0852834	0.0413656	0.127392
NSFTV362	0.0699907	0.0293747	0.103198	0.116205	0.0643161	0.180704
Jambu	0.0946789	0.0292721	0.128511	0.15464	0.0591757	0.229369
Jefferson	0.0427383	0.0256716	0.0678627	0.137917	0.0602086	0.193002
Kaniranga	0.0661355	0.0164493	0.0930692	0.173748	0.0402605	0.227334
Katy	0.145074	0.0437801	0.185169	0.225541	0.0508117	0.283927
Kaybonnet	0.095244	0.02909	0.125857	0.213573	0.0582198	0.273896
KENDINGA 5 H::IRGC60310-C1	0.189099	0.0381178	0.238684	0.235591	0.0514125	0.298788
Keriting Tingii	0.14735	0.0512151	0.205104	0.1919	0.0674908	0.265451
KHAO DAM	0.105239	0.0463054	0.151967	0.204862	0.0568914	0.270996
Khao do ngoi::IRGC29772-1	NA	NA	NA	0.184969	0.0635447	0.258158
KIKILONG::IRGC71539-1	0.0903782	0.026709	0.123585	0.17735	0.0470801	0.234669
Kinastano	0.0779724	0.0209353	0.105831	0.166562	0.0847171	0.252117
KING::GERVEX 1655-C1	0.0605119	0.034306	0.095559	0.094473	0.0461328	0.135681
KOMOJAMANITRA::GERVEX 8453-C1	0.0779973	0.0327621	0.116977	0.244166	0.0523537	0.307991
KU115	0.062131	0.0240355	0.0983579	0.164875	0.055179	0.229955
KYEEMA::GERVEX 1656-C1	0.0723016	0.0232036	0.0997235	0.0948589	0.0571721	0.15449
L 204::GERVEX 1658-C1	0.0471706	0.0179827	0.0615098	0.0895461	0.0363515	0.123549
L-202	0.0355006	0.00647762	0.0366192	0.128878	0.0631308	0.183184
LAC 23	0.0277795	0.0121993	0.0467885	0.160799	0.0873954	0.257534
Lacrosse	0.0998222	0.0255012	0.126548	0.170474	0.0452295	0.227544
Lady Wright Seln	0.0417498	0.0149533	0.0571731	0.20125	0.0919288	0.296226
LaGrue	0.0589271	0.021129	0.0826315	0.106373	0.0640851	0.170465
Leah	0.0638061	0.0300981	0.0872792	0.177195	0.0378555	0.220418
Lemont	0.0451964	0.01216	0.0539162	0.133728	0.0535554	0.185518
Ligerito	0.130526	0.0352848	0.172259	0.154517	0.0476415	0.207591
Llanero 501	0.00557855	0.0179193	0.0308616	0.148538	0.0536534	0.212574
LUDAN::IRGC64189-C1	0.104045	0.0416255	0.149037	0.183484	0.0634088	0.259445
Manzano	0.0235054	0.0232514	0.0514074	0.179608	0.0526433	0.240042
Mojito Colorado	0.0639478	0.0377429	0.104637	0.166787	0.0713602	0.242019
Moroberekan	0.0759742	0.0411477	0.121493	0.148471	0.0482862	0.206232
MUT IAC 25-44-807::IRGC68799-1	0.12618	0.0217904	0.143636	0.128039	0.060805	0.191853
N 3::GERVEX 547-C1	0.136349	0.0448031	0.177848	0.193692	0.0570996	0.255677
NENG NAH::IRGC78275-1	0.0879403	0.0199978	0.111511	0.0829696	0.0422737	0.131166
Nortai	0.0701007	0.0151251	0.0819373	0.180838	0.0462992	0.227901
Nova	0.126621	0.0325926	0.16154	0.218235	0.0403271	0.262094
NSFTV107	0.0120713	0.0354346	0.0542626	0.0603046	0.0535944	0.119138
NSFTV116	0.0899617	0.060268	0.157663	0.153538	0.0667113	0.22575
NSFTV199	0.0898462	0.0443552	0.13825	0.121594	0.0572785	0.184497
NSFTV27	0.0798827	0.0430466	0.127704	0.166215	0.0645671	0.237047
NSFTV89	0.124008	0.0571186	0.188963	0.216776	0.0796554	0.302218
Okshitmayin	0.0592487	0.0325273	0.0892351	0.0857123	0.0659279	0.154849
ORYZICA SABANA 6::C1	0.0919198	0.0310172	0.123533	0.153606	0.0573257	0.221784
OS 6 (WC 10296)	0.0333761	0.0229336	0.0611893	0.104006	0.065484	0.174368
OS6	0.169101	0.0620446	0.243068	0.278108	0.0616806	0.350262
Ostiglia	0.189026	0.0317358	0.222011	0.183971	0.0592145	0.240369
P. TINGAGEW DAYKET QAY DAYON::IRGC8046-1	0.234761	0.0775632	0.312447	0.226911	0.0749614	0.316192
Padi Pagalong	0.103088	0.058067	0.167015	0.146183	0.0580545	0.211394
PALAWAN::C1	0.14389	0.0443519	0.189164	0.240223	0.0444214	0.29675
Panda	0.054885	0.0344887	0.0899054	0.0556521	0.0475593	0.104256
Pate Blanc Mn 1	0.174295	0.0608095	0.239705	0.172804	0.0488963	0.231176
Patna	0.0794844	0.0245597	0.109696	0.1269	0.0598786	0.187253
Pato De Gallinazo	0.0419276	0.00715719	0.0466234	0.132701	0.049578	0.181977
Pecos	0.0556391	0.0102698	0.0616255	0.111337	0.0390707	0.150215
Peek::IRGC11821-1	0.151515	0.0421658	0.198304	0.179718	0.0708243	0.261487
PI 298967-1	0.105384	0.0410281	0.151911	0.114217	0.0452038	0.159715
PIN KAEO	0.150041	0.0336386	0.181184	0.182028	0.059724	0.241589
PR 304	0.0431682	0.0183837	0.0695544	0.19242	0.0718297	0.271072
Pratao	0.0364489	0.0201913	0.0626923	0.161099	0.0670056	0.234784
PRIMAVERA::C1	0.0567009	0.0212914	0.0783562	0.0794141	0.0453388	0.126397
R 101	0.0364691	0.0295753	0.0682617	0.051279	0.0370496	0.0909895
RANAU KADAI::IRGC71604-1	0.0608912	0.0493396	0.116969	0.126437	0.0740591	0.208042
Rikuto Norin 21	0.076582	0.0355961	0.115094	0.0999608	0.0451356	0.146417
Rosemont	0.0523726	0.0252804	0.0783096	0.126108	0.0683179	0.18881
S4542A3-49B-2B12	0.108827	0.0398991	0.149476	0.153245	0.0606712	0.222891
Saber	0.0743997	0.0174698	0.0890263	0.161398	0.0600594	0.219431
Saku	0.0678788	0.0178971	0.0857088	0.199406	0.071352	0.277582
Saturn	0.0589524	0.0290881	0.0898011	0.155011	0.0779287	0.236117
Sinaguing	0.215359	0.0460482	0.263734	0.240802	0.0575799	0.30622
Sinampaga Selection	0.0631112	0.0274193	0.0933628	0.148215	0.0609764	0.217155
Spring	0.0220746	0.0482852	0.0719478	0.160785	0.0768305	0.236929
Sultani	0.0389518	0.0148837	0.0593803	0.125546	0.090736	0.222721
Tia Bura	0.0987086	0.015933	0.120537	0.126841	0.0551313	0.186001
TOANG::IRGC19144-1	0.12746	0.0216914	0.159756	0.130911	0.0436118	0.182324
Tokyo Shino Mochi	0.0395796	0.0201552	0.0606318	0.0986057	0.0552757	0.154613
Tondok	0.189222	0.0581758	0.248376	0.167893	0.084155	0.264752
Tox 782-20-1	0.046063	0.0222007	0.0681556	0.122319	0.0639472	0.185998
Trembese	0.0511221	0.026961	0.0754108	0.173161	0.0577795	0.230576
Upland	0.0472747	0.0209738	0.0804009	0.170808	0.0520345	0.23201
Varyla	0.0636517	0.0309374	0.0935731	0.211814	0.0355398	0.253967
Vialone	0.0791494	0.0172257	0.086231	0.108431	0.0350471	0.143548
VIETNAM 1::C1	0.154595	0.0337171	0.195313	0.16439	0.0411605	0.217945
WAB 501-11-5-1	0.0607507	0.0361335	0.097584	0.101553	0.0471698	0.151641
WAB 502-13-4-1	0.0619962	0.0388126	0.106708	0.112272	0.0548188	0.169267
WAB 56-104	0.073047	0.0397522	0.111959	0.10657	0.037546	0.139051
Wanica	0.0440691	0.0317241	0.0828166	0.172876	0.0558568	0.237884
NSFTV212	0.0827228	0.0295148	0.122538	0.209879	0.0793132	0.295548
WC 3397	0.0670015	0.0291251	0.102497	0.125893	0.0546262	0.190842
WC 4443	0.0333661	0.0224609	0.0614167	0.199938	0.0578651	0.270834
WC 521	0.0806479	0.0733396	0.161079	0.200823	0.0569791	0.269684
Wells	0.0283373	0.0151587	0.0370471	0.109244	0.0428421	0.15297
YANCAOUSSA::IRGC16071-C1	0.1934	0.052618	0.251984	0.173675	0.0769592	0.259287
YRL-1	0.104204	0.0424989	0.147634	0.134721	0.0608214	0.199695
Canella De Ferro	0.174228	0.0270485	0.210844	NA	NA	NA
KAMPAI 15::IRGC78246-1	0.11955	0.0214155	0.153356	NA	NA	NA
LAI::IRGC15023-1	0.0725876	0.0546831	0.134274	NA	NA	NA
PADI TERAS::IRGC25554-1	0.0540327	0.0259901	0.0919021	NA	NA	NA
Padi Kasalle	0.217679	0.0367833	0.259305	NA	NA	NA
POPONG::IRGC13297-1	0.179114	0.0392552	0.224862	NA	NA	NA

## Sheet: S4
Table S4. A priori candidate genes.
	Gene name	pathway	chr	start pos	end pos	Reaction id	Enzymatic activity	Cross ref/Notes
1	LOC_Os01g09460	starch_degrad	1	4820104	4823129	RXN-1685	hexokinase, putative, expressed
2	LOC_Os01g13550	starch_degrad	1	7578091	7582923	RXN-1827	beta-amylase, putative, expressed
3	LOC_Os01g15910	suc_degrad	1	8958411	8967207	GLUC1PURIDYLTRANS-RXN	UTP--glucose-1-phosphate uridylyltransferase, putative
4	LOC_Os01g22900	suc_degrad	1	12870228	12874264	3.2.1.26-RXN	beta-fructofuranosidase
5	LOC_Os01g24950	starch_degrad	1	14059572	14064905	RXN-1685	exocyst complex component 6, putative, expressed
6	LOC_Os01g27880	suc_biosyn	1	15568776	15573377	SUCROSE-PHOSPHATASE-RXN	sucrose-phosphatase, putative, expressed
7	LOC_Os01g44220	starch_biosyn	1	25353769	25362199	GLUC1PADENYLTRANS-RXN	glucose-1-phosphate adenylyltransferase
8	LOC_Os01g51754	starch_degrad	1	29760719	29770037	RXN-1823	alpha-amylase	Figure 3B
9	LOC_Os01g52250	starch_biosyn	1	30030997	30041476	GLYCOGENSYN-RXN	transferase, transferring glycosyl groups	Figure 3B
10	LOC_Os01g52450	starch_degrad	1	30131348	30135287	RXN-1685	hexokinase	hexokinase (1); Figure 3B
11	LOC_Os01g53930	starch_degrad	1	31009006	31014001	RXN-1685	hexokinase	hexokinase (2); Figure 3D; OsHXK6
12	LOC_Os01g62840	suc_degrad	1	36395486	36398185	GLUC1PURIDYLTRANS-RXN	mannose-1-phosphate guanyltransferase, putative, expressed
13	LOC_Os01g62850	starch_degrad	1	36398958	36401777	RXN-1827	beta-amylase
14	LOC_Os01g63270	starch_degrad	1	36670221	36676478	RXN-1826	transferase, transferring glycosyl groups
15	LOC_Os01g66940	suc_degrad	1	38884741	38887723	FRUCTOKINASE-RXN	fructokinase
16	LOC_Os01g69030	suc_biosyn	1	40101404	40107186	SUCROSE-PHOSPHATE-SYNTHASE-RXN	sucrose-phosphate synthase
17	LOC_Os01g71320	starch_degrad	1	41305317	41314527	RXN-1685	phosphopyruvate hydratase
18	LOC_Os01g73580	suc_degrad	1	42626321	42630440	3.2.1.26-RXN	hydrolase, hydrolyzing O-glycosyl compounds
19	LOC_Os02g01590	suc_degrad	2	343057	347196	3.2.1.26-RXN	beta-fructofuranosidase
20	LOC_Os02g03320	suc_degrad	2	1341178	1344290	3.2.1.26-RXN	plant neutral invertase domain containing protein, expressed
21	LOC_Os02g03690	starch_degrad	2	1539488	1548149	RXN-1827	2-oxoglutarate decarboxylase
22	LOC_Os02g05030	suc_biosyn	2	2388399	2394346	SUCROSE-PHOSPHATASE-RXN	sucrose-phosphatase, putative, expressed
23	LOC_Os02g09170	suc_biosyn	2	4708493	4716880	SUCROSE-PHOSPHATE-SYNTHASE-RXN	sucrose-phosphate synthase
24	LOC_Os02g17500	suc_degrad	2	10074581	10081512	PGLUCISOM-RXN	transporter family protein, putative, expressed
25	LOC_Os02g17500	starch_biosyn	2	10074581	10081512	PGLUCISOM-RXN	transporter family protein, putative, expressed
26	LOC_Os02g32660	starch_biosyn	2	19355748	19367127	RXN-7710	1,4-alpha-glucan branching enzyme
27	LOC_Os02g33110	suc_degrad	2	19682543	19687250	3.2.1.26-RXN	beta-fructofuranosidase
28	LOC_Os02g34560	suc_degrad	2	20717887	20721920	3.2.1.26-RXN	beta-fructofuranosidase
29	LOC_Os02g3670	suc_transport	2	22146420	22150147		OsSUT 5
30	LOC_Os02g51070	starch_biosyn	2	31232888	31238210	GLYCOGENSYN-RXN	transferase, transferring glycosyl groups
31	LOC_Os02g52480	starch_degrad	2	32111311	32112949	RXN-1685	cyclin-dependent kinase inhibitor, putative, expressed
32	LOC_Os02g52700	starch_degrad	2	32243146	32245056	RXN-1823	alpha-amylase
33	LOC_Os02g52710	starch_degrad	2	32248279	32250180	RXN-1823	alpha-amylase
34	LOC_Os02g58080	suc_transport	2	35548813	35553460		OsSUT 4
35	LOC_Os02g58480	suc_degrad	2	35754946	35761781	SUCROSE-SYNTHASE-RXN	UDP-glycosyltransferase
36	LOC_Os03g04770	starch_degrad	3	2272965	2276401	RXN-1827	beta-amylase
37	LOC_Os03g07480	suc_transport	3	3797691	3804132		OsSUT 1
38	LOC_Os03g11050	suc_degrad	3	5680647	5685409	GLUC1PURIDYLTRANS-RXN	UTP-glucose-1-phosphate uridylyltransferase
39	LOC_Os03g16150	suc_degrad	3	8909153	8912958	GLUC1PURIDYLTRANS-RXN	mannose-1-phosphate guanyltransferase, putative, expressed
40	LOC_Os03g20020	suc_degrad	3	11283340	11287896	3.2.1.26-RXN	beta-fructofuranosidase
41	LOC_Os03g22120	suc_degrad	3	12674462	12680657	SUCROSE-SYNTHASE-RXN	sucrose synthase, putative, expressed
42	LOC_Os03g22790	starch_degrad	3	13161913	13164014	RXN-1827	beta-amylase
43	LOC_Os03g28330	suc_degrad	3	16301277	16307632	SUCROSE-SYNTHASE-RXN	UDP-glycosyltransferase
44	LOC_Os03g50480	starch_degrad	3	28813570	28820161	PHOSPHOGLUCMUT-RXN	phosphoglucomutase
45	LOC_Os03g50480	starch_biosyn	3	28813570	28820161	PHOSPHOGLUCMUT-RXN	phosphoglucomutase
46	LOC_Os03g52460	starch_biosyn	3	30099369	30104596	GLUC1PADENYLTRANS-RXN	UTP-glucose-1-phosphate uridylyltransferase
47	LOC_Os03g55090	starch_degrad	3	31332396	31339163	RXN-1826	phosphorylase
48	LOC_Os03g56460	suc_degrad	3	32175133	32182101	PGLUCISOM-RXN	glucose-6-phosphate isomerase
49	LOC_Os03g56460	starch_biosyn	3	32175133	32182101	PGLUCISOM-RXN	glucose-6-phosphate isomerase
50	LOC_Os04g17650	suc_degrad	4	9661934	9667057	SUCROSE-SYNTHASE-RXN	UDP-glycosyltransferase
51	LOC_Os04g24430	suc_degrad	4	14008245	14013440	SUCROSE-SYNTHASE-RXN	UDP-glycosyltransferase
52	LOC_Os04g33040	starch_degrad	4	20006128	20009276	RXN-1823	alpha-amylase
53	LOC_Os04g45290	suc_degrad	4	26765199	26771893	3.2.1.26-RXN	beta-fructofuranosidase
54	LOC_Os04g53310	starch_biosyn	4	31750955	31759581	GLYCOGENSYN-RXN	transferase, transferring glycosyl groups
55	LOC_Os04g56920	suc_degrad	4	33940929	33943427	3.2.1.26-RXN	beta-fructofuranosidase
56	LOC_Os05g05270	suc_biosyn	5	2595449	2599141	SUCROSE-PHOSPHATASE-RXN	sucrose-phosphatase, putative, expressed
57	LOC_Os05g09500	starch_degrad	5	5337195	5341210	RXN-1685	hexokinase, putative, expressed
58	LOC_Os05g31110	starch_degrad	5	18075301	18081280	RXN-1685	phosphopyruvate hydratase
59	LOC_Os05g32710	starch_degrad	5	19154970	19157600	RXN-1823	alpha-amylase	misannotation in MSUv7. Actually an isoamylase, ISA2 (Streb et al. 2014; Utsumi et al. 2011); Figure 5
60	LOC_Os05g38250	starch_degrad	5	22425361	22427795	RXN-1827	beta-amylase
61	LOC_Os05g44760	starch_degrad	5	26017295	26022937	RXN-1685	hexokinase
62	LOC_Os05g45590	starch_degrad	5	26418621	26422556	RXN-1685	hexokinase
63	LOC_Os05g45720	starch_biosyn	5	26485807	26494112	GLYCOGENSYN-RXN	transferase, transferring glycosyl groups
64	LOC_Os05g50380	starch_biosyn	5	28871794	28877277	GLUC1PADENYLTRANS-RXN	glucose-1-phosphate adenylyltransferase
65	LOC_Os06g04200	starch_biosyn	6	1765622	1770656	GLYCOGENSYN-RXN	starch synthase, putative, expressed
66	LOC_Os06g06560	starch_biosyn	6	3079059	3086808	GLYCOGENSYN-RXN	transferase, transferring glycosyl groups
67	LOC_Os06g09450	suc_degrad	6	4796286	4804246	SUCROSE-SYNTHASE-RXN	UDP-glycosyltransferase
68	LOC_Os06g12450	starch_biosyn	6	6748358	6753338	GLYCOGENSYN-RXN	transferase, transferring glycosyl groups
69	LOC_Os06g14510	suc_degrad	6	8152235	8159385	PGLUCISOM-RXN	glucose-6-phosphate isomerase
70	LOC_Os06g14510	starch_biosyn	6	8152235	8159385	PGLUCISOM-RXN	glucose-6-phosphate isomerase
71	LOC_Os06g26234	starch_degrad	6	15335687	15365531	RXN-1823	alpha-amylase
72	LOC_Os06g26234	starch_biosyn	6	15335687	15365531	RXN-7710	1,4-alpha-glucan branching enzyme
73	LOC_Os06g28194	starch_degrad	6	16011323	16032869	PHOSPHOGLUCMUT-RXN	expressed protein
74	LOC_Os06g28194	starch_biosyn	6	16011323	16032869	PHOSPHOGLUCMUT-RXN	expressed protein
75	LOC_Os06g43630	suc_biosyn	6	26242005	26250269	SUCROSE-PHOSPHATE-SYNTHASE-RXN	sucrose-phosphate synthase
76	LOC_Os06g45980	starch_degrad	6	27866741	27874406	RXN-1685	hexokinase
77	LOC_Os06g46284	starch_degrad	6	28045147	28058082	RXN-2141	hydrolase, hydrolyzing O-glycosyl compounds
78	LOC_Os06g49970	starch_degrad	6	30262778	30266915	RXN-1823	alpha-amylase
79	LOC_Os06g51084	starch_biosyn	6	30897376	30905815	RXN-7710	1,4-alpha-glucan-branching enzyme, chloroplast precursor, putative, expressed
80	LOC_Os07g09890	starch_degrad	7	5256320	5259795	RXN-1685	hexokinase
81	LOC_Os07g13980	starch_biosyn	7	7982501	7989283	GLUC1PADENYLTRANS-RXN	glucose-1-phosphate adenylyltransferase large subunit, putative, expressed
82	LOC_Os07g17180	starch_degrad	7	10109609	10111749	RXN-1685	no apical meristem protein, expressed
83	LOC_Os07g22930	starch_biosyn	7	12916277	12924325	GLYCOGENSYN-RXN	transferase, transferring glycosyl groups
84	LOC_Os07g26540	starch_degrad	7	15293156	15294805	RXN-1685	hexokinase, putative, expressed
85	LOC_Os07g26610	starch_degrad	7	15338913	15351164	PHOSPHOGLUCMUT-RXN	phosphoglucomutase
86	LOC_Os07g26610	starch_biosyn	7	15338913	15351164	PHOSPHOGLUCMUT-RXN	phosphoglucomutase
87	LOC_Os07g35880	starch_degrad	7	21471055	21473327	RXN-1827	beta-amylase
88	LOC_Os07g35940	starch_degrad	7	21503815	21506356	RXN-1827	beta-amylase
89	LOC_Os07g42490	suc_degrad	7	25429639	25435182	SUCROSE-SYNTHASE-RXN	UDP-glycosyltransferase
90	LOC_Os07g43390	starch_degrad	7	25980425	25984955	RXN-1828	4-alpha-glucanotransferase
91	LOC_Os07g46790	starch_degrad	7	27960440	27968017	RXN-1828	4-alpha-glucanotransferase
92	LOC_Os07g47120	starch_degrad	7	28178236	28181579	RXN-1827	beta-amylase
93	LOC_Os08g02120	suc_degrad	8	701246	704015	FRUCTOKINASE-RXN	kinase
94	LOC_Os08g09230	starch_biosyn	8	5352105	5363367	GLYCOGENSYN-RXN	transferase, transferring glycosyl groups
95	LOC_Os08g13930	suc_degrad	8	8342181	8346667	GLUC1PURIDYLTRANS-RXN	mannose-1-phosphate guanyltransferase, putative, expressed
96	LOC_Os08g20660	suc_biosyn	8	12411932	12424769	SUCROSE-PHOSPHATE-SYNTHASE-RXN	sucrose-phosphate synthase
97	LOC_Os08g25734	starch_biosyn	8	15666201	15672594	GLUC1PADENYLTRANS-RXN	glucose-1-phosphate adenylyltransferase
98	LOC_Os08g36900	starch_degrad	8	23335165	23337151	RXN-1823	alpha-amylase
99	LOC_Os08g36910	starch_degrad	8	23340676	23343533	RXN-1823	alpha-amylase
100	LOC_Os08g37380	suc_degrad	8	23623080	23628557	PGLUCISOM-RXN	glucose-6-phosphate isomerase
101	LOC_Os08g37380	starch_biosyn	8	23623080	23628557	PGLUCISOM-RXN	glucose-6-phosphate isomerase
102	LOC_Os08g40930	starch_biosyn	8	25892391	25900576	RXN-7710	1,4-alpha-glucan branching enzyme
103	LOC_Os09g07480	starch_degrad	9	3745683	3749470	RXN-1827	beta-amylase
104	LOC_Os09g12660	starch_biosyn	9	7245359	7249816	GLUC1PADENYLTRANS-RXN	glucose-1-phosphate adenylyltransferase
105	LOC_Os09g23560	starch_degrad	9	14001192	14003182	RXN-1685	aryl-alcohol dehydrogenase
106	LOC_Os09g25460	starch_degrad	9	15251886	15256328	RXN-1685	transferase family protein, putative, expressed
107	LOC_Os09g28400	starch_degrad	9	17288993	17291295	RXN-1823	alpha-amylase
108	LOC_Os09g28420	starch_degrad	9	17296166	17305076	RXN-1823	alpha-amylase
109	LOC_Os09g29070	suc_degrad	9	17648471	17653621	PGLUCISOM-RXN	glucose-6-phosphate isomerase
110	LOC_Os09g29070	starch_biosyn	9	17648471	17653621	PGLUCISOM-RXN	glucose-6-phosphate isomerase
111	LOC_Os09g29404	starch_degrad	9	17851430	17868669	RXN-1823	alpha-amylase
112	LOC_Os09g29404	starch_biosyn	9	17851430	17868669	RXN-7710	1,4-alpha-glucan branching enzyme
113	LOC_Os09g38030	suc_degrad	9	21917319	21922425	GLUC1PURIDYLTRANS-RXN	UTP-glucose-1-phosphate uridylyltransferase
114	LOC_Os09g39570	starch_degrad	9	22713280	22717110	RXN-1827	beta-amylase
115	LOC_Os10g11140	starch_degrad	10	6167111	6174631	PHOSPHOGLUCMUT-RXN	phosphoglucomutase
116	LOC_Os10g11140	starch_biosyn	10	6167111	6174631	PHOSPHOGLUCMUT-RXN	phosphoglucomutase
117	LOC_Os10g26470	suc_transport	10	13778798	13785215		OsSUT 3
118	LOC_Os10g30156	starch_biosyn	10	15673128	15681124	GLYCOGENSYN-RXN	transferase, transferring glycosyl groups
119	LOC_Os10g32810	starch_degrad	10	17180757	17183465	RXN-1827	beta-amylase
120	LOC_Os10g35020	starch_degrad	10	18682977	18685571	RXN-1685	glycosyltransferase, putative, expressed
121	LOC_Os10g41550	starch_degrad	10	22324198	22327665	RXN-1827	beta-amylase
122	LOC_Os11g07440	suc_degrad	11	3739630	3743621	3.2.1.26-RXN	beta-fructofuranosidase
123	LOC_Os11g12810	suc_biosyn	11	7255766	7263164	SUCROSE-PHOSPHATE-SYNTHASE-RXN	transferase, transferring glycosyl groups
124	LOC_Os12g04000	starch_degrad	12	1658206	1660737	RXN-1685	auxin efflux carrier component, putative, expressed
125	LOC_Os12g44380	suc_transport	12	27513939	27518251		OsSUT 2

## Sheet: S5
Table S5. GWAS QTL from US-TRJ panel.
trait	chr	peak msSNP	pos	-log10(p)
starch, hd	12	S12_22283218	22283218	8.77612
	12	S12_24716046	24716046	8.39305
starch, mt	1	S1_29976759	29976759	7.83143
	4	S4_94653	94653	6.32567
	9	S9_22045460	22045460	7.6634
	12	S12_12580998	12580998	5.18218
sucrose, hd	5	S5_704530	704530	8.0472
	11	S11_25167461	25167461	5.60134
	12	S12_20380184	20380184	5.44064
sucrose, mt	1	S1_29495819	29495819	15.384
	3	S3_8125367	8125367	6.8351
	5	S5_19425787	19425787	6.36468
	6	S6_5386641	5386641	5.72531
	11	S11_25167461	25167461	4.57515
	12	S12_10707252	10707252	11.9323

## Sheet: S6
Table S6. Heritability of NIR predicted NSC traits
trait	h2
Starch, hd	0.25
Sucrose, hd	0.21
TNC, hd	0.26
Starch, mt	0.14
Sucrose, mt	0.21
TNC, mt	0.16

## Sheet: S7
Table S7. GWAS results from GLOBAL-TRJ panel. NA= not available.
chr	trait	msSNP	pos	baseline r2	LD (kb)	size flanking SNP (kb)	non-TE genes
3	starch, hd	SNP-3.31861332.	31868456	0.0546	49.84	99.68	15
3		SNP-3.36253278.	36260409	0.0347588	76.59	153.18	20
5		SNP-5.16472032.	16529551	0.0391062	33.85	67.7	6
1	suc, mt and starch, mt	SNP-1.28557570.	28558616	0.0437135	61.21	122.42	24
1	starch, mt	SNP-1.30962744.	30963789	0.026249	48.99	97.98	13
1		SNP-1.26243779.	26244824	0.0533055	NA	NA	NA
2	TNC, hd	SNP-2.25384431.	25390301	0.0490015	152.43	304.86	39
11		SNP-11.24673979.	25140140	0.0469359	252.87	505.74	52
5	TNC, mt	SNP-5.3775943.	3775967	0.0603184	52.71	105.42	11

## Sheet: S8
Table S8. SNPs and indels in OsHXK6. yellow = non-synonymous SNP. Grey = putative promoter region (1.5kb upstream of gene start position).
Type	SNP	SNP	SNP	SNP	Indel	Indel	SNP	SNP	SNP	SNP	SNP
Non-synonymous?	yes
Coding?	yes					yes
In putative promoter?							yes	yes	yes	yes	yes
Position	31009267	31010757	31011540	31012484	31013085	31013918	31014726	31014760	31014773	31015055	31015278
B018	G	T	G	C	0	CCTT	T	C	A	T	T
B025	G	T	G	C	0	CCTT	T	C	A	T	T
B037	G	T	G	C	G	CCTT	T	C	A	T	T
B043	G	T	G	C	G	CCTT	T	C	A	T	T
B053	G	T	G	C	0	CCTT	T	C	A	T	T
B054	G	T	G	C	0	CCTT	T	C	A	T	T
B134	G	T	G	C	G	CCTT	T	C	A	T	T
B188	G	T	G	C	G	CCTT	T	C	A	T	T
B189	G	T	G	C	G	CCTT	T	C	A	T	T
B190	G	T	G	C	G	CCTT	T	C	A	T	T
B191	G	T	G	C	G	CCTT	T	C	A	T	T
B196	G	T	G	C	G	CCTT	T	C	A	T	T
B241	G	T	G	C	G	CCTT	T	C	A	T	T
B245	G	T	G	C	G	CCTT	T	C	A	T	T
B266	G	T	G	C	G	CCTT	T	C	A	T	T
CX77	G	T	G	C	0	CCTT	T	C	A	T	T
CX106	G	T	G	C	G	CCTT	T	C	A	T	T
CX111	G	T	G	C	G	CCTT	T	C	A	T	T
CX113	G	T	G	C	G	CCTT	T	C	A	T	T
CX129	G	T	G	C	G	CCTT	T	C	A	T	T
CX132	G	T	G	C	G	CCTT	T	C	A	T	T
CX151	G	T	G	C	G	CCTT	T	C	A	T	T
CX214	G	T	G	C	G	CCTT	T	C	A	T	T
CX220	G	T	G	C	G	CCTT	T	C	A	T	T
CX241	G	T	G	C	G	CCTT	T	C	A	T	T
CX243	G	T	G	C	G	CCTT	T	C	T	T	T
CX248	G	T	G	C	G	CCTT	T	C	A	T	T
CX262	G	T	G	C	G	CCTT	T	C	A	T	T
CX266	G	T	G	C	G	CCTT	T	C	A	T	T
CX269	G	T	G	C	G	CCTT	T	C	A	T	T
CX285	G	T	G	C	G	CCTT	T	C	A	T	T
CX352	G	T	G	C	0	CCTT	T	C	A	T	T
CX355	G	T	G	C	0	CCTT	T	C	A	T	T
CX359	G	T	G	C	0	CCTT	T	C	A	T	T
CX367	G	T	G	C	0	CCTT	T	C	A	T	T
CX371	G	T	G	C	0	CCTT	T	C	A	T	T
CX372	G	T	G	C	0	CCTT	T	C	A	T	T
CX373	G	T	G	C	0	CCTT	T	C	A	T	T
CX374	G	T	G	C	0	CCTT	T	C	A	T	T
IRIS_313-7838	G	T	G	C	0	CCTT	T	C	A	T	T
IRIS_313-7850	G	T	G	C	0	CCTT	T	C	A	T	T
IRIS_313-7856	G	T	G	C	0	CCTT	T	C	A	T	T
IRIS_313-7859	G	T	G	C	0	CCTT	T	C	A	T	T
IRIS_313-7863	G	T	G	C	0	CCTT	T	C	A	T	T
IRIS_313-7866	G	T	G	C	0	CCTT	T	C	A	T	T
IRIS_313-7868	G	T	G	C	0	CCTT	T	C	A	T	T
IRIS_313-7876	G	T	G	C	0	CCTT	T	C	A	T	T
IRIS_313-7883	G	T	G	C	0	CCTT	T	C	A	T	T
IRIS_313-7885	G	T	G	C	0	CCTT	T	C	A	T	T
IRIS_313-7902	G	T	G	C	0	CCTT	T	C	A	T	T
IRIS_313-7907	G	T	G	C	0	CCTT	T	C	A	T	T
IRIS_313-7909	G	T	G	C	0	CCTT	T	C	A	T	T
IRIS_313-7912	G	T	G	C	0	CCTT	T	C	A	T	T
IRIS_313-7914	G	T	G	C	0	CCTT	T	C	A	T	T
IRIS_313-7922	G	T	G	C	0	CCTT	T	C	A	T	T
IRIS_313-7924	G	T	G	C	0	CCTT	T	C	A	T	T
IRIS_313-7959	G	T	G	C	0	CCTT	T	C	A	T	T
IRIS_313-7992	G	T	G	C	0	CCTT	T	C	A	T	T
IRIS_313-7993	G	T	0	C	0	CCTT	T	C	A	T	T
IRIS_313-7994	G	T	G	C	0	CCTT	T	C	A	T	T
IRIS_313-8003	G	T	G	C	0	CCTT	T	C	A	T	T
IRIS_313-8010	G	T	G	C	0	CCTT	T	C	A	T	T
IRIS_313-8011	G	T	G	C	0	CCTT	T	C	A	T	T
IRIS_313-8044	G	T	G	C	GA	CCTT	T	C	A	T	T
IRIS_313-8046	G	T	G	C	GA	CCTT	T	C	A	T	T
IRIS_313-8057	G	T	G	C	GA	CCTT	T	C	A	T	T
IRIS_313-8058	G	T	G	C	GA	CCTT	T	C	A	T	T
IRIS_313-8060	G	T	G	C	GA	CCTT	T	C	A	T	T
IRIS_313-8061	G	T	G	C	GA	CCTT	T	C	A	T	T
IRIS_313-8062	G	T	G	C	GA	CCTT	T	C	A	T	T
IRIS_313-8063	G	T	G	C	GA	CCTT	T	C	A	T	T
IRIS_313-8064	G	T	G	C	GA	CCTT	T	C	A	T	T
IRIS_313-8065	G	T	G	C	GA	CCTT	T	C	A	T	T
IRIS_313-8072	G	T	G	C	GA	CCTT	T	C	A	T	T
IRIS_313-8074	G	T	G	C	GA	CCTT	T	C	A	T	T
IRIS_313-8076	G	T	G	C	GA	CCTT	T	C	A	T	T
IRIS_313-8102	G	T	G	C	GA	CCTT	T	C	A	T	T
IRIS_313-8173	G	T	G	C	GA	CCTT	T	C	A	T	T
IRIS_313-8180	G	T	G	C	GA	CCTT	T	C	A	T	T
IRIS_313-8183	G	T	G	C	GA	CCTT	T	C	A	T	T
IRIS_313-8185	G	T	G	C	GA	CCTT	T	C	A	T	T
IRIS_313-8186	G	T	G	C	GA	CCTT	T	C	A	T	T
IRIS_313-8192	G	T	G	C	GA	CCTT	T	C	A	T	T
IRIS_313-8193	G	T	G	C	GA	CCTT	T	C	A	T	T
IRIS_313-8202	G	T	G	C	GA	CCTT	T	C	A	T	T
IRIS_313-8209	G	T	G	C	GA	CCTT	T	C	A	T	T
IRIS_313-8213	G	T	G	C	GA	CCTT	T	C	A	T	T
IRIS_313-8232	G	T	G	C	GA	CCTT	T	C	A	T	T
IRIS_313-8277	G	T	G	C	0	CCTT	T	C	A	T	T
IRIS_313-8279	G	T	G	C	0	CCTT	T	C	A	T	T
IRIS_313-8285	G	T	G	C	0	CCTT	T	C	A	T	T
IRIS_313-8314	G	T	G	C	0	CCTT	T	C	A	T	T
IRIS_313-8323	G	T	G	C	0	CCTT	T	C	A	T	T
IRIS_313-8339	G	T	G	C	0	CCTT	T	C	A	T	T
IRIS_313-8356	G	T	G	C	0	CCTT	T	C	A	T	T
IRIS_313-8381	G	T	G	C	0	CCTT	T	C	A	T	T
IRIS_313-8400	G	T	G	C	0	CCTT	T	C	A	T	T
IRIS_313-8431	G	T	G	C	0	CCTT	T	C	A	T	T
IRIS_313-8434	G	T	G	C	0	CCTT	T	C	A	T	T
IRIS_313-8436	G	T	G	C	0	CCTT	T	C	A	T	T
IRIS_313-8439	G	T	G	C	0	CCTT	T	C	A	T	T
IRIS_313-8486	G	T	G	C	0	CCTT	T	C	A	T	T
IRIS_313-8519	G	T	G	C	0	CCTT	T	C	A	T	T
IRIS_313-8523	G	T	G	C	0	CCTT	T	C	A	T	T
IRIS_313-8565	G	T	G	C	0	CCTT	T	C	A	T	T
IRIS_313-8572	G	T	G	C	0	CCTT	T	C	A	T	T
IRIS_313-8578	G	T	G	C	0	CCTT	T	C	A	T	T
IRIS_313-8580	G	T	G	C	0	CCTT	T	C	A	T	T
IRIS_313-8594	G	T	G	C	0	CCTT	T	C	A	T	T
IRIS_313-8599	G	T	G	C	0	CCTT	T	C	A	T	T
IRIS_313-8626	G	T	G	C	0	CCTT	T	C	A	T	T
IRIS_313-8627	G	T	G	C	0	CCTT	T	C	A	T	T
IRIS_313-8637	G	T	G	C	0	CCTT	T	C	A	T	T
IRIS_313-8664	G	T	G	C	0	CCTT	T	C	A	T	T
IRIS_313-8687	G	T	G	C	0	CCTT	T	C	A	T	T
IRIS_313-8694	G	T	G	C	0	CCTT	T	C	A	T	T
IRIS_313-8745	G	T	G	C	0	CCTT	T	C	A	T	T
IRIS_313-8768	G	T	G	C	0	CCTT	T	C	A	T	T
IRIS_313-8769	G	T	G	C	0	CCTT	T	C	A	T	T
IRIS_313-8778	G	T	G	C	0	CCTT	T	C	A	T	T
IRIS_313-8803	G	T	G	C	0	CCTT	T	C	A	T	T
IRIS_313-8815	G	T	G	C	0	CCTT	T	C	A	T	T
IRIS_313-8857	G	T	G	C	0	CCTT	T	C	A	T	T
IRIS_313-8865	G	T	G	C	0	CCTT	T	C	A	T	T
IRIS_313-8876	G	T	G	C	0	CCTT	T	C	A	T	T
IRIS_313-8884	G	T	G	C	0	CCTT	T	C	A	T	T
IRIS_313-8894	G	T	G	C	0	CCTT	T	C	A	T	T
IRIS_313-8923	G	T	G	C	0	CCTT	T	C	A	T	T
IRIS_313-8927	G	T	G	C	0	CCTT	T	C	A	T	T
IRIS_313-8955	G	T	G	C	0	CCTT	T	C	A	T	T
IRIS_313-8960	G	T	G	C	0	CCTT	T	C	A	T	T
IRIS_313-8976	G	T	G	C	0	CCTT	T	C	A	T	T
IRIS_313-8998	G	T	G	C	0	CCTT	T	C	A	T	T
IRIS_313-8999	G	T	G	C	0	CCTT	T	C	A	T	T
IRIS_313-9048	G	T	G	C	0	CCTT	T	C	A	T	T
IRIS_313-9050	G	T	G	C	0	CCTT	T	C	A	T	T
IRIS_313-9123	G	T	G	C	0	CCTT	T	C	A	T	T
IRIS_313-9129	G	T	G	C	0	CCTT	T	C	A	T	T
IRIS_313-9201	G	T	G	C	0	CCTT	T	C	A	T	T
IRIS_313-9239	G	T	G	C	0	CCTT	T	C	A	T	T
IRIS_313-9267	G	T	G	C	0	CCTT	T	C	A	T	T
IRIS_313-9297	G	T	G	C	0	CCTT	T	C	A	T	T
IRIS_313-9301	G	T	G	C	0	CCTT	T	C	A	T	T
IRIS_313-9363	G	T	G	C	0	CCTT	T	C	A	T	T
IRIS_313-9375	G	T	G	C	0	CCTT	T	C	A	T	T
IRIS_313-9389	G	T	G	C	0	CCTT	T	C	A	T	T
IRIS_313-9405	G	T	G	C	0	CCTT	T	C	A	T	T
IRIS_313-9423	G	T	G	C	0	CCTT	T	C	A	T	T
IRIS_313-9452	G	T	G	C	0	CCTT	T	C	A	T	T
IRIS_313-9470	G	T	G	C	0	CCTT	T	C	A	T	T
IRIS_313-9491	G	T	G	C	0	CCTT	T	C	A	T	T
IRIS_313-9519	G	T	G	C	0	CCTT	T	C	A	T	T
IRIS_313-9529	G	T	G	C	0	CCTT	T	C	A	T	T
IRIS_313-9550	G	T	G	C	0	CCTT	T	C	A	T	T
IRIS_313-9558	G	T	G	C	0	CCTT	T	C	A	T	T
IRIS_313-9568	G	T	G	C	0	CCTT	T	C	A	T	T
IRIS_313-9616	G	T	G	C	0	CCTT	T	C	A	T	T
IRIS_313-9691	G	T	G	C	0	CCTT	T	C	A	T	T
IRIS_313-9742	G	T	G	C	0	CCTT	T	C	A	T	T
IRIS_313-9745	G	T	G	C	0	CCTT	T	C	A	T	T
IRIS_313-9789	G	T	G	C	0	CCTT	T	C	A	T	T
IRIS_313-9800	G	T	G	C	0	CCTT	T	C	A	T	T
IRIS_313-9851	G	T	G	C	0	CCTT	T	C	A	T	T
IRIS_313-9897	G	T	G	C	0	CCTT	T	C	A	T	T
IRIS_313-9928	G	T	G	C	0	CCTT	T	C	A	T	T
IRIS_313-9929	G	T	G	C	0	CCTT	T	C	A	T	T
IRIS_313-9949	G	T	G	C	0	CCTT	T	C	A	T	T
IRIS_313-9995	G	T	G	C	0	CCTT	T	C	A	T	T
IRIS_313-10041	G	T	G	C	G	CCTT	T	C	A	T	T
IRIS_313-10051	G	T	G	C	G	CCTT	T	C	A	T	T
IRIS_313-10056	G	T	G	C	G	CCTT	T	C	A	T	T
IRIS_313-10062	G	T	G	C	G	CCTT	T	C	A	T	T
IRIS_313-10065	G	T	G	C	G	CCTT	T	C	A	T	T
IRIS_313-10067	G	T	G	C	G	CCTT	T	C	A	T	T
IRIS_313-10071	G	T	G	C	G	CCTT	T	C	A	T	T
IRIS_313-10073	G	T	G	C	G	CCTT	T	C	A	T	T
IRIS_313-10074	G	T	G	C	G	CCTT	T	C	A	T	T
IRIS_313-10075	G	T	G	C	G	CCTT	T	C	A	T	T
IRIS_313-10076	G	T	G	C	G	CCTT	T	C	A	T	T
IRIS_313-10078	G	T	G	C	G	CCTT	T	C	A	T	T
IRIS_313-10079	G	T	G	C	G	CCTT	T	C	A	T	T
IRIS_313-10080	G	T	G	C	G	CCTT	T	C	A	T	T
IRIS_313-10082	G	T	G	C	G	CCTT	T	C	A	T	T
IRIS_313-10094	G	T	G	C	G	CCTT	T	C	A	T	T
IRIS_313-10099	G	T	G	C	G	CCTT	T	C	A	T	T
IRIS_313-10152	G	T	G	C	G	CCTT	T	C	A	T	T
IRIS_313-10176	G	T	G	C	G	CCTT	T	C	A	T	T
IRIS_313-10196	G	T	G	C	G	CCTT	T	C	A	T	T
IRIS_313-10327	G	T	G	C	G	CCTT	T	C	A	T	T
IRIS_313-10336	G	T	G	C	G	CCTT	T	C	A	T	T
IRIS_313-10444	G	T	G	C	G	CCTT	T	C	0	T	T
IRIS_313-10485	G	T	G	C	G	CCTT	T	C	A	T	T
IRIS_313-10489	G	T	G	C	G	CCTT	T	C	A	T	T
IRIS_313-10507	G	T	G	C	G	CCTT	T	C	A	T	T
IRIS_313-10541	G	T	G	C	G	CCTT	T	C	A	T	T
IRIS_313-10552	G	T	G	C	G	CCTT	T	C	A	T	T
IRIS_313-10577	G	T	G	C	G	CCTT	T	C	A	T	T
IRIS_313-10578	G	T	G	C	G	CCTT	T	C	A	T	T
IRIS_313-10580	G	T	G	C	G	CCTT	T	C	A	T	T
IRIS_313-10581	G	T	G	C	G	CCTT	T	C	A	T	T
IRIS_313-10582	G	T	G	C	G	CCTT	T	C	A	T	T
IRIS_313-10619	G	T	G	C	G	CCTT	T	C	A	T	T
IRIS_313-10620	G	T	G	C	G	CCTT	T	C	A	T	T
IRIS_313-10644	G	T	G	C	G	CCTT	T	C	A	T	T
IRIS_313-10645	G	T	G	C	G	CCTT	T	C	A	T	T
IRIS_313-10649	G	T	G	0	G	CCTT	T	C	A	T	T
IRIS_313-10653	G	T	G	C	G	CCTT	T	C	A	T	T
IRIS_313-10656	G	T	G	C	G	CCTT	T	C	A	T	T
IRIS_313-10657	G	T	G	C	G	CCTT	T	C	A	T	T
IRIS_313-10660	G	T	G	C	G	CCTT	T	C	A	T	T
IRIS_313-10679	G	T	G	C	G	CCTT	T	C	A	T	T
IRIS_313-10689	G	T	G	C	0	CCTT	T	C	A	T	T
IRIS_313-10693	G	T	G	C	0	CCTT	T	C	A	T	T
IRIS_313-10703	G	T	G	C	0	CCTT	T	C	A	T	T
IRIS_313-10704	G	T	G	C	0	CCTT	T	C	A	T	T
IRIS_313-10708	G	T	G	C	0	CCTT	T	C	A	T	T
IRIS_313-10710	G	T	G	C	0	CCTT	T	C	A	T	T
IRIS_313-10711	G	T	G	C	0	CCTT	T	C	A	T	0
IRIS_313-10712	G	T	G	C	0	CCTT	T	C	A	T	T
IRIS_313-10722	G	T	G	C	0	CCTT	T	C	A	T	T
IRIS_313-10730	G	T	G	C	0	CCTT	T	C	A	T	T
IRIS_313-10740	G	T	G	C	0	CCTT	T	C	A	T	T
IRIS_313-10741	G	T	G	C	0	CCTT	T	C	A	T	T
IRIS_313-10743	G	T	G	C	0	CCTT	T	C	A	T	T
IRIS_313-10744	G	T	G	C	0	CCTT	T	C	A	T	T
IRIS_313-10745	G	T	G	C	0	CCTT	T	C	A	T	T
IRIS_313-10746	G	T	G	C	0	CCTT	T	C	A	T	T
IRIS_313-10747	G	T	G	C	0	CCTT	T	C	A	T	T
IRIS_313-10752	G	T	G	C	0	CCTT	T	C	A	T	T
IRIS_313-10758	G	T	G	C	0	CCTT	T	C	A	T	T
IRIS_313-10759	G	T	G	C	0	CCTT	T	C	A	T	T
IRIS_313-10761	G	T	G	C	0	CCTT	T	C	A	T	T
IRIS_313-10765	G	T	G	C	0	CCTT	T	C	A	T	T
IRIS_313-10766	G	T	G	C	0	CCTT	T	C	A	T	T
IRIS_313-10767	G	T	G	C	0	CCTT	T	C	A	T	T
IRIS_313-10770	G	T	G	C	0	CCTT	T	C	A	T	T
IRIS_313-10771	G	T	G	C	0	C	T	C	T	T	T
IRIS_313-10773	G	T	G	C	0	CCTT	T	C	A	T	T
IRIS_313-10776	G	T	G	C	0	CCTT	T	C	A	T	T
IRIS_313-10780	G	T	G	C	0	CCTT	T	C	A	T	T
IRIS_313-10781	G	T	G	C	0	CCTT	T	C	A	T	T
IRIS_313-10783	G	T	G	C	0	CCTT	T	C	A	T	T
IRIS_313-10784	G	T	G	C	0	CCTT	T	C	A	T	T
IRIS_313-10785	G	T	G	C	0	CCTT	T	C	A	T	T
IRIS_313-10788	G	T	G	C	0	CCTT	T	C	A	T	T
IRIS_313-10789	G	T	G	C	0	CCTT	T	C	A	T	T
IRIS_313-10790	G	T	G	C	0	CCTT	T	C	A	T	T
IRIS_313-10793	G	T	G	C	0	CCTT	T	C	A	T	T
IRIS_313-10794	G	T	G	C	0	CCTT	T	C	A	T	T
IRIS_313-10795	G	T	G	C	0	CCTT	T	C	A	T	T
IRIS_313-10796	G	T	G	C	0	CCTT	T	C	A	T	T
IRIS_313-10798	G	T	G	C	0	CCTT	T	C	A	T	T
IRIS_313-10799	G	T	G	C	0	CCTT	T	C	A	T	T
IRIS_313-10800	G	T	G	C	0	CCTT	T	C	A	T	T
IRIS_313-10801	G	T	G	C	0	CCTT	T	C	A	T	T
IRIS_313-10802	G	T	G	C	0	CCTT	T	C	A	T	T
IRIS_313-10803	G	T	G	C	0	CCTT	T	C	A	T	T
IRIS_313-10805	G	T	G	C	0	CCTT	T	C	A	T	T
IRIS_313-10808	G	T	G	C	0	CCTT	T	C	A	T	T
IRIS_313-10809	G	T	G	C	0	CCTT	T	C	A	T	T
IRIS_313-10815	G	T	G	C	0	CCTT	T	C	A	T	T
IRIS_313-10816	G	T	G	C	GA	CCTT	T	C	A	T	T
IRIS_313-10817	G	T	G	C	GA	CCTT	T	C	A	T	T
IRIS_313-10827	G	T	G	C	GA	CCTT	T	C	A	T	T
IRIS_313-10828	G	T	G	C	GA	CCTT	T	C	A	T	T
IRIS_313-10829	G	T	G	C	GA	CCTT	T	C	A	T	T
IRIS_313-10830	G	T	G	C	GA	CCTT	T	C	A	T	T
IRIS_313-10831	G	T	G	C	GA	CCTT	T	C	A	T	T
IRIS_313-10832	G	T	G	C	GA	CCTT	T	C	A	T	T
IRIS_313-10834	G	T	G	C	GA	CCTT	T	C	A	T	T
IRIS_313-10841	G	T	G	C	GA	CCTT	T	C	A	T	T
IRIS_313-10848	G	T	G	C	GA	CCTT	T	C	A	T	T
IRIS_313-10865	G	T	G	C	GA	CCTT	T	C	A	T	T
IRIS_313-10866	G	T	G	C	GA	CCTT	T	C	A	T	T
IRIS_313-10867	G	T	G	C	GA	CCTT	T	C	A	T	T
IRIS_313-10870	G	T	G	C	GA	CCTT	T	C	A	T	T
IRIS_313-10874	G	T	G	C	GA	CCTT	T	C	A	T	T
IRIS_313-10884	A	C	T	T	GA	C	A	A	A	C	C
IRIS_313-10886	G	T	G	C	GA	CCTT	T	C	A	T	T
IRIS_313-10888	G	T	G	C	GA	CCTT	T	C	A	T	T
IRIS_313-10889	G	T	G	C	GA	CCTT	T	C	A	T	T
IRIS_313-10890	G	T	G	C	GA	CCTT	T	C	A	T	T
IRIS_313-10893	G	T	G	C	GA	CCTT	T	C	A	T	T
IRIS_313-10895	G	T	G	C	GA	CCTT	T	C	A	T	T
IRIS_313-10918	G	T	G	C	GA	CCTT	T	C	A	T	T
IRIS_313-10919	G	T	G	C	GA	CCTT	T	C	A	T	T
IRIS_313-10920	G	T	G	C	GA	CCTT	T	C	A	T	T
IRIS_313-10922	G	T	G	C	GA	CCTT	T	C	A	T	T
IRIS_313-10923	G	T	G	C	GA	CCTT	T	C	A	T	T
IRIS_313-10931	G	T	G	C	GA	CCTT	T	C	A	T	T
IRIS_313-10936	G	T	G	C	GA	CCTT	T	C	A	T	T
IRIS_313-10945	G	T	G	C	G	CCTT	T	C	A	T	T
IRIS_313-10946	G	T	G	C	G	CCTT	T	C	A	T	T
IRIS_313-10949	G	T	G	C	G	CCTT	T	C	A	T	T
IRIS_313-10950	G	T	G	C	G	CCTT	T	C	A	T	T
IRIS_313-10952	G	T	G	C	G	CCTT	T	C	A	T	T
IRIS_313-10953	G	T	G	C	G	CCTT	T	C	A	T	T
IRIS_313-10956	G	T	G	C	G	CCTT	T	C	A	T	T
IRIS_313-10957	G	T	G	C	G	CCTT	T	C	A	T	T
IRIS_313-10958	G	T	G	C	G	CCTT	T	C	A	T	T
IRIS_313-10959	G	T	G	C	G	CCTT	T	C	A	T	T
IRIS_313-10960	G	T	G	C	G	CCTT	T	C	A	T	T
IRIS_313-10991	G	T	G	C	G	CCTT	T	C	A	T	T
IRIS_313-10992	G	T	G	C	G	CCTT	T	C	A	T	T
IRIS_313-10993	G	T	G	C	G	CCTT	T	C	A	T	T
IRIS_313-10994	G	T	G	C	G	CCTT	T	C	A	T	T
IRIS_313-10999	G	T	G	C	G	CCTT	T	C	A	T	T
IRIS_313-11001	G	T	G	C	G	CCTT	T	C	A	T	T
IRIS_313-11003	G	T	G	C	G	CCTT	T	C	A	T	T
IRIS_313-11004	G	T	G	C	G	CCTT	T	C	A	T	T
IRIS_313-11005	G	T	G	C	G	CCTT	T	C	A	T	T
IRIS_313-11007	G	T	G	C	G	CCTT	T	C	A	T	T
IRIS_313-11008	G	T	G	C	G	CCTT	T	C	A	T	T
IRIS_313-11009	G	T	G	C	G	CCTT	T	C	A	T	T
IRIS_313-11044	G	T	G	C	G	CCTT	T	C	A	T	T
IRIS_313-11045	G	T	G	C	G	CCTT	T	C	A	T	T
IRIS_313-11046	G	T	G	C	G	CCTT	T	C	A	T	T
IRIS_313-11073	G	T	G	C	0	CCTT	T	C	A	T	T
IRIS_313-11077	G	T	G	C	0	CCTT	T	C	A	T	T
IRIS_313-11093	G	T	G	C	0	CCTT	T	C	A	T	T
IRIS_313-11094	G	T	G	C	0	CCTT	T	C	A	T	T
IRIS_313-11100	G	T	G	C	0	CCTT	T	C	A	T	T
IRIS_313-11102	G	T	G	C	0	CCTT	T	C	A	T	T
IRIS_313-11103	G	T	G	C	0	CCTT	T	C	A	T	T
IRIS_313-11104	G	T	G	C	0	CCTT	T	C	A	T	T
IRIS_313-11105	G	T	G	C	0	CCTT	T	C	A	T	T
IRIS_313-11106	G	T	G	C	0	CCTT	T	C	A	T	T
IRIS_313-11107	G	T	G	C	0	CCTT	T	C	A	T	T
IRIS_313-11109	G	T	G	C	0	CCTT	T	C	A	T	T
IRIS_313-11117	G	T	G	C	0	CCTT	T	C	A	T	T
IRIS_313-11121	G	T	G	C	0	CCTT	T	C	A	T	T
IRIS_313-11127	G	T	G	C	0	CCTT	T	C	A	T	T
IRIS_313-11159	G	T	G	C	0	CCTT	T	C	A	T	T
IRIS_313-11161	G	T	G	C	0	CCTT	T	C	A	T	T
IRIS_313-11183	G	T	G	C	0	CCTT	T	C	A	T	T
IRIS_313-11195	G	T	G	C	0	CCTT	T	C	A	T	T
IRIS_313-11238	G	T	G	C	GA	CCTT	T	C	A	T	T
IRIS_313-11248	G	T	G	C	GA	CCTT	T	C	A	T	T
IRIS_313-11311	G	T	G	C	GA	CCTT	T	C	A	T	T
IRIS_313-11313	G	T	G	C	GA	CCTT	T	C	A	T	T
IRIS_313-11314	G	T	G	C	GA	CCTT	T	C	A	0	T
IRIS_313-11328	G	T	G	C	GA	CCTT	T	C	A	T	T
IRIS_313-11329	G	T	G	C	GA	CCTT	T	C	A	T	T
IRIS_313-11337	G	T	G	C	0	CCTT	T	C	A	T	T
IRIS_313-11340	G	T	G	C	0	CCTT	T	0	A	T	T
IRIS_313-11376	G	T	G	C	0	CCTT	T	C	A	T	T
IRIS_313-11379	G	T	G	C	0	CCTT	T	C	A	T	T
IRIS_313-11380	G	T	G	C	0	CCTT	T	C	A	T	T
IRIS_313-11396	G	T	G	C	0	CCTT	T	C	A	T	T
IRIS_313-11397	G	T	G	C	0	CCTT	T	C	A	T	T
IRIS_313-11424	G	T	G	C	0	CCTT	T	C	A	T	T
IRIS_313-11426	G	T	G	C	0	CCTT	T	C	A	T	T
IRIS_313-11427	0	T	G	C	0	CCTT	T	C	A	T	T
IRIS_313-11428	G	T	G	C	0	CCTT	T	C	A	T	T
IRIS_313-11429	G	T	G	C	0	CCTT	T	C	A	T	T
IRIS_313-11434	G	T	G	C	0	CCTT	T	C	A	T	T
IRIS_313-11435	G	T	G	C	0	CCTT	T	C	A	T	T
IRIS_313-11436	G	T	G	C	0	CCTT	T	C	A	T	T
IRIS_313-11439	G	T	G	C	0	CCTT	0	0	A	T	T
IRIS_313-11441	G	T	G	C	0	CCTT	T	C	A	T	T
IRIS_313-11464	G	T	G	C	0	CCTT	T	C	A	T	T
IRIS_313-11465	G	T	G	0	0	CCTT	T	C	A	T	T
IRIS_313-11473	G	T	G	C	G	CCTT	T	C	A	0	T
IRIS_313-11479	G	0	G	C	G	CCTT	T	C	A	T	T
IRIS_313-11494	G	T	G	C	G	CCTT	T	C	A	T	T
IRIS_313-11495	G	T	G	C	G	CCTT	T	C	A	T	T
IRIS_313-11496	G	T	G	C	G	CCTT	T	C	A	T	T
IRIS_313-11498	G	T	G	C	G	CCTT	T	C	A	T	T
IRIS_313-11499	G	T	G	C	G	CCTT	T	C	A	T	T
IRIS_313-11511	G	T	G	C	G	CCTT	T	C	A	T	T
IRIS_313-11524	G	T	G	C	G	CCTT	T	C	A	T	T
IRIS_313-11526	G	T	G	C	G	CCTT	T	C	A	T	T
IRIS_313-11527	G	T	G	C	G	CCTT	T	C	A	T	T
IRIS_313-11532	G	T	G	C	G	CCTT	T	C	A	T	T
IRIS_313-11537	G	T	G	C	G	CCTT	T	C	A	T	T
IRIS_313-11539	G	T	G	C	G	CCTT	T	C	A	T	T
IRIS_313-11540	G	T	G	C	G	CCTT	T	C	A	T	T
IRIS_313-11611	G	T	G	C	G	CCTT	T	C	A	T	T
IRIS_313-11623	G	T	G	C	0	CCTT	T	C	A	T	T
IRIS_313-11658	G	T	G	C	0	CCTT	T	C	A	T	T
IRIS_313-11659	G	T	G	C	0	CCTT	T	C	A	T	T
IRIS_313-11660	G	T	G	C	0	CCTT	T	C	A	T	T
IRIS_313-11673	G	T	G	C	0	CCTT	T	C	A	T	T
IRIS_313-11691	G	T	G	C	0	CCTT	T	C	A	T	T
IRIS_313-11736	G	T	G	C	0	CCTT	T	C	A	T	T
IRIS_313-11739	G	T	G	C	0	CCTT	T	C	A	T	T
IRIS_313-11755	G	T	G	C	0	CCTT	T	C	A	T	T
IRIS_313-11756	G	T	G	C	0	CCTT	T	C	A	T	T
IRIS_313-11759	G	T	G	C	G	CCTT	T	C	A	T	T
IRIS_313-11790	G	T	G	C	G	CCTT	T	C	A	T	T
IRIS_313-11792	G	T	G	C	G	CCTT	T	C	A	T	T
IRIS_313-11831	G	T	G	C	G	CCTT	T	C	A	T	T
IRIS_313-11832	G	T	G	C	G	CCTT	T	C	A	T	T
IRIS_313-11834	G	T	G	C	G	CCTT	T	C	A	T	T
IRIS_313-11845	G	T	G	C	G	CCTT	T	C	A	T	T
IRIS_313-11846	A	C	T	T	G	C	A	A	A	C	C
IRIS_313-11851	G	T	G	C	G	CCTT	T	C	A	T	T
IRIS_313-11892	G	T	G	0	G	CCTT	T	C	A	T	T
IRIS_313-11897	G	T	G	C	G	CCTT	T	C	A	T	T
IRIS_313-11900	G	T	G	C	G	CCTT	T	C	A	T	T
IRIS_313-11903	G	T	G	C	G	CCTT	T	C	A	T	T
IRIS_313-11906	G	T	G	C	G	CCTT	T	C	A	T	0
IRIS_313-11907	G	T	G	C	G	CCTT	T	C	A	T	T
IRIS_313-11913	G	T	G	C	G	CCTT	T	C	A	T	T
IRIS_313-11915	G	T	G	C	G	CCTT	T	C	A	T	T
IRIS_313-11922	G	T	G	C	G	CCTT	T	C	A	T	T
IRIS_313-11923	G	T	G	C	G	CCTT	T	C	A	T	T
IRIS_313-11924	G	T	G	C	G	CCTT	T	C	A	T	T
IRIS_313-11926	G	T	G	C	G	CCTT	T	C	A	T	T
IRIS_313-11928	G	T	G	C	G	CCTT	T	C	A	T	T
IRIS_313-11929	G	T	G	C	G	CCTT	T	C	A	T	T
IRIS_313-11946	G	T	G	C	G	CCTT	T	C	A	T	T
IRIS_313-11970	G	T	G	C	G	CCTT	T	C	A	T	T
IRIS_313-11971	G	T	G	C	G	CCTT	T	C	A	T	T
IRIS_313-11994	G	T	G	C	G	CCTT	T	C	A	T	T
IRIS_313-11995	G	T	G	C	G	CCTT	T	C	A	T	T
IRIS_313-12006	G	T	G	C	G	CCTT	T	C	A	T	T
IRIS_313-12018	G	T	G	C	G	CCTT	T	C	A	T	T
IRIS_313-12021	G	T	G	C	G	CCTT	T	C	A	T	T
IRIS_313-12029	G	T	G	C	G	CCTT	T	C	A	T	T
IRIS_313-12031	G	T	G	C	G	CCTT	T	C	A	T	T
IRIS_313-12045	G	T	G	C	G	CCTT	T	C	A	T	T
IRIS_313-12051	G	T	G	C	G	CCTT	T	C	A	T	T
IRIS_313-12063	G	T	G	C	G	CCTT	T	C	A	T	T
IRIS_313-12068	G	T	G	C	G	CCTT	T	C	A	T	T
IRIS_313-12069	G	T	G	C	G	CCTT	T	C	A	T	T
IRIS_313-12070	G	T	G	C	G	CCTT	T	C	A	T	T
IRIS_313-12071	G	T	G	C	G	CCTT	T	C	A	T	T
IRIS_313-12073	G	T	G	C	G	CCTT	T	C	A	T	T
IRIS_313-12076	G	T	G	C	G	CCTT	T	C	A	T	T
IRIS_313-12077	G	T	G	C	G	CCTT	T	C	A	T	T
IRIS_313-12108	G	T	G	C	0	CCTT	T	C	A	T	T
IRIS_313-12129	G	T	G	C	0	CCTT	T	C	A	T	T
IRIS_313-12134	G	T	G	C	0	CCTT	T	C	A	T	T
IRIS_313-12144	G	T	G	C	0	CCTT	T	C	A	T	T
IRIS_313-12200	G	T	G	C	0	CCTT	T	C	A	T	T
IRIS_313-12226	G	T	G	C	0	CCTT	T	C	A	T	T
IRIS_313-12227	G	T	G	C	0	CCTT	T	C	A	T	T
IRIS_313-12228	G	T	G	C	0	CCTT	T	C	A	T	T
IRIS_313-12241	G	T	G	C	0	CCTT	T	C	A	T	T
IRIS_313-12242	G	T	G	C	0	CCTT	T	C	A	T	T
IRIS_313-12244	G	T	G	C	0	CCTT	T	C	A	T	T
IRIS_313-12252	G	T	G	C	0	CCTT	T	C	A	T	T
IRIS_313-12254	G	T	G	C	0	CCTT	T	C	A	T	T
IRIS_313-12257	G	T	G	C	0	CCTT	T	C	A	T	T
IRIS_313-12258	G	T	G	C	0	CCTT	T	C	A	T	T
IRIS_313-12262	G	T	G	C	0	CCTT	T	C	A	T	T
IRIS_313-12265	G	T	G	C	0	CCTT	T	C	A	T	T
IRIS_313-12266	G	T	G	C	0	CCTT	T	C	A	T	T
IRIS_313-12271	G	T	G	C	0	CCTT	T	C	A	T	T
IRIS_313-12272	G	T	G	C	0	CCTT	T	C	A	T	T
IRIS_313-12279	G	T	G	C	0	CCTT	T	C	A	T	T
IRIS_313-12281	G	T	G	C	0	CCTT	T	C	A	T	T
IRIS_313-12285	G	T	G	C	0	CCTT	T	C	A	T	T
IRIS_313-12289	G	T	G	C	0	CCTT	T	C	A	T	T
IRIS_313-12299	G	T	G	C	0	CCTT	T	C	A	T	T
IRIS_313-12307	G	T	G	C	0	CCTT	T	C	A	T	T
IRIS_313-12311	G	T	G	C	0	CCTT	T	C	A	T	T
IRIS_313-12312	G	T	G	C	0	CCTT	T	C	A	T	T
IRIS_313-12313	G	T	G	C	0	CCTT	T	C	A	T	T
IRIS_313-12321	G	T	G	C	0	CCTT	T	C	A	T	T
IRIS_313-12322	G	T	G	C	0	CCTT	T	C	A	T	T
IRIS_313-12323	G	T	G	C	0	CCTT	T	C	A	T	T
IRIS_313-12324	G	T	G	C	0	CCTT	T	C	A	T	T
IRIS_313-12330	G	T	G	C	0	CCTT	T	C	A	T	T
IRIS_313-12332	G	T	G	C	0	CCTT	T	C	A	T	T
IRIS_313-12336	G	T	G	C	0	CCTT	T	C	A	T	T
IRIS_313-12337	G	T	G	C	0	CCTT	T	C	A	T	T
IRIS_313-12340	G	T	G	C	0	CCTT	T	C	A	T	T
IRIS_313-12341	G	T	G	C	0	CCTT	T	C	A	T	T
IRIS_313-12342	G	T	G	C	0	CCTT	T	C	A	T	T
IRIS_313-12344	G	T	G	C	0	CCTT	T	C	A	T	T
IRIS_313-12345	G	T	G	C	0	CCTT	T	C	A	T	T
IRIS_313-12346	G	T	G	C	0	CCTT	T	C	A	T	T
IRIS_313-12347	G	T	G	C	0	CCTT	T	C	A	T	T
IRIS_313-12348	G	T	G	C	0	CCTT	T	C	A	T	T
IRIS_313-12349	G	T	G	C	0	CCTT	T	C	A	T	T
IRIS_313-12350	G	T	G	C	0	CCTT	T	C	A	T	T
IRIS_313-12351	G	T	G	C	0	CCTT	T	C	A	T	T
IRIS_313-12352	G	T	G	C	0	CCTT	T	C	A	T	T
IRIS_313-12353	G	T	G	C	0	CCTT	T	C	A	T	T
IRIS_313-15905	G	T	G	C	0	CCTT	T	C	A	T	T
IRIS_313-15907	G	T	G	C	0	CCTT	T	C	A	T	T
IRIS_313-15910	G	T	G	C	0	CCTT	T	C	A	T	T

## Sheet: S9
Table S9. Gene models underlying chromosome 1 QTL (Figure 3D).
Gene Model	Description	Cross Ref/Notes
LOC_Os01g53790	stress-induced protein, putative, expressed
LOC_Os01g53800	glutamate carboxypeptidase 2, putative, expressed
LOC_Os01g53810	peptidase, putative, expressed
LOC_Os01g53820	expressed protein
LOC_Os01g53830	transposon protein, putative, CACTA, En/Spm sub-class, expressed
LOC_Os01g53840	protein kinase family protein, putative, expressed
LOC_Os01g53850	hypothetical protein
LOC_Os01g53860	expressed protein
LOC_Os01g53870	transposon protein, putative, unclassified, expressed
LOC_Os01g53880	OsIAA6 - Auxin-responsive Aux/IAA gene family member, expressed
LOC_Os01g53890	RNA methyltransferase, TrmH family protein, putative, expressed
LOC_Os01g53900	elongation factor, putative, expressed
LOC_Os01g53910	dehydrogenase, putative, expressed
LOC_Os01g53920	receptor-like protein kinase 5 precursor, putative, expressed
LOC_Os01g53930	hexokinase, putative, expressed	Figure 3D; OsHXK6

## Sheet: S10
Table S10. Gene models underlying chromosome 11 QTL (Figure 4D).
Gene Model	Description	Cross ref/Notes
LOC_Os11g41500	Note NC domain-containing protein, putative, expressed
LOC_Os11g41510	Note expressed protein
LOC_Os11g41520	Note hypothetical protein
LOC_Os11g41530	Note expressed protein
LOC_Os11g41540	disease resistance RPP8-like protein 3, putative, expressed
LOC_Os11g41550	expressed protein
LOC_Os11g41560	OsFBX427 - F-box domain containing protein, expressed
LOC_Os11g41570	OsFBX428 - F-box domain containing protein, expressed
LOC_Os11g41580	transposon protein, putative, unclassified, expressed
LOC_Os11g41590	expressed protein
LOC_Os11g41600	expressed protein
LOC_Os11g41610	40S ribosomal protein S29, putative, expressed
LOC_Os11g41620	transposon protein, putative, unclassified, expressed
LOC_Os11g41630	transposon protein, putative, CACTA, En/Spm sub-class, expressed
LOC_Os11g41640	helix-loop-helix DNA-binding domain containing protein, expressed
LOC_Os11g41650	adenylyl-sulfate kinase, putative, expressed
LOC_Os11g41670	expressed protein
LOC_Os11g41680	cytochrome P450, putative, expressed
LOC_Os11g41690	retrotransposon protein, putative, unclassified, expressed
LOC_Os11g41700	transposon protein, putative, unclassified, expressed
LOC_Os11g41710	cytochrome P450, putative, expressed
LOC_Os11g41720	TNP1, putative, expressed
LOC_Os11g41730	transposon protein, putative, CACTA, En/Spm sub-class, expressed
LOC_Os11g41740	retrotransposon protein, putative, unclassified
LOC_Os11g41750	retrotransposon protein, putative, Ty3-gypsy subclass, expressed
LOC_Os11g41760	retrotransposon protein, putative, Ty3-gypsy subclass, expressed
LOC_Os11g41770	expressed protein
LOC_Os11g41780	transposon protein, putative, CACTA, En/Spm sub-class, expressed
LOC_Os11g41800	hypothetical protein
LOC_Os11g41820	RNA recognition motif containing protein, expressed
LOC_Os11g41830	proteophosphoglycan ppg4, putative, expressed	Also a PLT transporter (ref: Johnson and Thomas, 2007; RAP-db); Figure 4D
LOC_Os11g41840	transporter family protein, putative, expressed	Figure 4D; PLT transporter (Johnson and Thomas, 2007)
LOC_Os11g41850	transporter family protein, putative, expressed	Figure 4D; PLT transporter (Johnson and Thomas, 2007)
LOC_Os11g41860	OsFBX429 - F-box domain containing protein, expressed
LOC_Os11g41870	transporter family protein, putative, expressed	Figure 4D; PLT transporter (Johnson and Thomas, 2007)
LOC_Os11g41875	membrane protein, putative, expressed
LOC_Os11g41880	potyvirus VPg interacting protein, putative, expressed
LOC_Os11g41890	RNA recognition motif containing protein, putative, expressed
LOC_Os11g41900	acyltransferase, putative, expressed
LOC_Os11g41910	GTP-binding protein, putative, expressed
LOC_Os11g41920	expressed protein
LOC_Os11g41940	expressed protein
LOC_Os11g41950	expressed protein
LOC_Os11g41960	hypothetical protein
LOC_Os11g41970	hypothetical protein
LOC_Os11g41990	armadillo/beta-catenin-like repeat family protein, expressed
LOC_Os11g42000	FRA10AC1, putative, expressed
LOC_Os11g42010	NBS-LRR type disease resistance protein, putative, expressed
LOC_Os11g42020	expressed protein
LOC_Os11g42030	expressed protein
LOC_Os11g42040	Note non-TIR-NBS-LRR type resistance protein, putative, expressed
LOC_Os11g42050	Note expressed protein
LOC_Os11g42060	Note Leucine Rich Repeat family protein, expressed
LOC_Os11g42070	Note Leucine Rich Repeat family protein, expressed
LOC_Os11g42080	Note expressed protein
LOC_Os11g42090	Note Leucine Rich Repeat family protein, expressed
LOC_Os11g42100	Note Leucine Rich Repeat family protein, expressed
LOC_Os11g42110	Note expressed protein
LOC_Os11g42120	Note expressed protein
LOC_Os11g42130	Note transposon protein, putative, unclassified
LOC_Os11g42140	Note transposon protein, putative, unclassified, expressed
LOC_Os11g42150	Note hypothetical protein

[truncated: 12 more sheets: S11, S12, S13, S14, S15, S16, S17, S18, S19, S20, S21, Sheet1]
