# Supplementary material for: The buffering capacity of stems: genetic architecture of nonstructural carbohydrates in cultivated Asian rice, Oryza sativa
Source: New Phytol. 2017 May 30;215(2):658–71. doi: 10.1111/nph.14614 (PMC5488208; doi:10.1111/nph.14614)
Supplement: Supplementary file 4 — Methods S2 Zip file that contains full description of NIR prediction analysis, spectral data file, and relevant code. [file NPH-215-658-s004.zip]

Archive with 18 entries (15 files):
- Methods_S1/
- Methods_S1/.DS_Store
- __MACOSX/
- __MACOSX/Methods_S1/
- __MACOSX/Methods_S1/._.DS_Store
- Methods_S1/GWAS_Spectra.Rbin
- __MACOSX/Methods_S1/._GWAS_Spectra.Rbin
- Methods_S1/NSC_NIR_models.Rbin
- __MACOSX/Methods_S1/._NSC_NIR_models.Rbin
- Methods_S1/NSC_Prediction_Pipeline.pdf
- __MACOSX/Methods_S1/._NSC_Prediction_Pipeline.pdf
- Methods_S1/Outlier_V3.R
- __MACOSX/Methods_S1/._Outlier_V3.R
- Methods_S1/pca_Mar14-2.r
- __MACOSX/Methods_S1/._pca_Mar14-2.r
- Methods_S1/pls_uncertainties.R
- __MACOSX/Methods_S1/._pls_uncertainties.R
- __MACOSX/._Methods_S1
