# Supplementary material for: The buffering capacity of stems: genetic architecture of nonstructural carbohydrates in cultivated Asian rice, Oryza sativa
Source: New Phytol. 2017 May 30;215(2):658–71. doi: 10.1111/nph.14614 (PMC5488208; doi:10.1111/nph.14614)
Supplement: Supplementary file 4 — Methods S2 Zip file that contains full description of NIR prediction analysis, spectral data file, and relevant code. [file NPH-215-658-s004.zip › Methods_S1/Outlier_V3.R]

#
# December 2013
# function to identify potential outliers from a PCR/PLS model 
# arguments
#	NAME			TYPE			DESCRIPTION
#	thePLS			MVR object		the name of the PLS/PCR object (an MVR object from the pls package....)
#	ncomps			integer			the # of PCs used in the prediction
#	theConstituents	integer vector	the constituents in the data to use for the test (defaults to 1)
#	m				float			the multiplier; how much larger than the RMSE can a prediction be before it gets tossed (defaults to 2x, twice)
#	p				float			the percentage of original samples to be removed ((0<p<1)
#	n				integer			how many samples to remove
#	wRMSE			string			which RMSE value to calculate; one of c("train", "CV") defaults to "train")
# 	type			string			which type of outlierishness to calculate; one of c("ave","single") defaults to "single"
#
#
# The algorithm for identifying outliers in multiconstituent (PLS2) models with type=ave is different than for type=single
#
# There are two possible types of "outlierishness" for multiconstituent (PLS-2) models; samples which
# have a single constituent very poorly predicted, and samples which have all constituents slightly poorly
# predicted. There may be value in 
#
# For the "single" algorithm, any sample with at least 1 constituent whose difference [abs(pred-act)] weighted by
# the RMSE value that is greater than m (for the m algorithm) is considered an outlier. For the "n" or "p" algorithm, 
# the top n or p% samples are ranked by the maximum "outlierishness" of each samples "worst" constituent.
#
# For the "ave" algorithm, the "average outlierishness" of each sample is calculated as the average difference of all 
# constituents, each weighted by the appropriate RMSE value. e.g., for a 4 constituent model, the average outlierishness would be:
# abs(pred1-act1)/RMSE1+abs(pred2-act2)/RMSE2 + abs(pred3-act3)/RMSE3 + abs(pred4-act4)/RMSE4
#
# For a 1-constituent model, both the "ave" and "single" algorithms are equivalent, and should give the
# same outliers. Thus, for a 100 sample model, if the "m" algorithm removes 20 samples, then the 
# "n=20" or "p=0.20" algorithm will also remove the exact same 20 samples. For a n-constituent 
# model, the results of the "ave" and "single" algorithms will be slightly different
#
# If wRMSE="train" the RMSEC and predictions from the calibration equation are used. If wRMSE="CV" 
# the RMSECV and predictions from the cross-validated model are used. The function will throw an error
# if wRMSE="CV" and thePLS object is not cross-validated
#
findOutliers <-function(thePLS,ncomps=1,theConstituents=1,m=2,p=NULL,n=NULL,wRMSE="train",theType="single"){
#
# 1st thing to do is the make sure the call is correct)
# thePLS is of class "mvr" 
# ncomps & constituents are > 0 
# m, and n are greater than 0
# p is between 0 and 1
# wRMSE is either "train" or "CV"
#
if (class(thePLS) != "mvr") 
	stop("model is not of class 'mvr'")
if (ncomps < 1) 
    stop("ncomps must be at least 1")
#if (theConstituents < 1)
# 	stop("theConstituents must be at least 1")
if (m < 0)
	stop("m must be positive")
if (!is.null(p) && (p < 0 || p > 1))
	stop("p must be between 0 and 1")
if (!is.null(n) && n < 1)
	stop("n must be at least 1")
if (!wRMSE %in% c("train","CV"))
	stop("wRMSE must be either 'train' or 'CV'")
if (wRMSE=="CV" && is.null(thePLS$validation))
	stop("wRMSE=CV but thePLS has no 'validation' component")
if (theType!="single" && theType!="ave")
	stop("theType must be either 'single' or 'ave'")
	
#
# ncomps and n have to be integers
#
if (!is.null(ncomps)) 	ncomps	<-round(ncomps)
if (!is.null(n))		n		<-round(n)

#
# the call can only proceed using either m, p, or n.
# if more than one is specified, then we need to determine which to use.
# the order of precedence is the order of call: m, p, then n	
	
if (!is.null(n)) 				theCase	<-"number"	
if (!is.null(p)) 				theCase	<-"percent"
if (is.null(n) && is.null(p)) 	theCase	<-"multiplier"


#
# calculate the # of samples corresponding to the percent, and move ahead...
#
if(theCase=="percent"){
	n		<- round(p*dim(thePLS$model[[1]])[1]) # model[[1]] holds the independent variables used to build the model...
	theCase	<-"number"
}

#
# return the RMSEP for the model in question
#
RMSE_obj	<-RMSEP(thePLS,ncomp=ncomps,estimate=wRMSE)
theRMSEP	<-RMSE_obj$val[,,2] 	# returns the RMSEP values for all constituents

#
# return the predicted values of the model (same dimensions as theData)
#
if(wRMSE=="CV") 	thePred		<-thePLS$validation$pred[,,ncomps]
if(wRMSE=="train") 	thePred		<-thePLS$fitted.values[,,ncomps]

#
# return the absolute differences between predicted and measured
# thePLS$model[[1]] holds the independent variables  used to build the model, even if "subset" used in mvr call. NB model[[2]] holds the dependent variables.... 
# first calculate the absolute difference between predicted and measured
# then normalize by theRMSEP calculated above..
#
theDiff		<-abs(thePred-thePLS$model[[1]])
theDiff		<-t(t(theDiff)/theRMSEP)		

#
# now that we have theDiff, how we calculate the outliers depends on which theType we have (ave or single)
#
if(theType=="ave"){
	if(length(theConstituents)>1) theDiffT	<-apply(theDiff[,theConstituents],1,mean)	else theDiffT <-theDiff[,theConstituents]
}
if(theType=="single"){
	if(length(theConstituents)>1) theDiffT	<-apply(theDiff[,theConstituents],1,max)	else theDiffT <-theDiff[,theConstituents]
}

#
# do you want the "multiplier" or the "number" outliers?
#

if(theCase=="multiplier"){
 	theOut	<-which(theDiffT > m)		# identifies which elements are greater than the corresponding RMSEP; returns a vector of length of samples x ALL constituents
	theOut	<-sort(theOut)
	rm(theDiffT)
}

if(theCase=="number"){
  	theOut		<-order(theDiffT,decreasing=TRUE)[1:n]
	theOut		<-sort(theOut)
	rm(theDiffT)
}

#if(length(theOut)==0) theOut <- 0

#
# return the sorted vector - which rows have at least 1 poorly predicted value; we need to create a vector of numbers the same length as
# the # of samples in the calibration set. There are a number of objects in thePLS object that have the right length; we chose theDiff....
# 
theIn				<-	c(1:dim(theDiff)[1])
if(length(theOut)>0)	theIn	<-	theIn[-theOut]

#
# create a vector with T/F values; TRUE for badly predicted values - useful for coloring plots....
#
theVector			<-	rep(FALSE,dim(theDiff)[1])
if(length(theOut)>0) 	theVector[theOut]	<-	TRUE
#
# return the list of good & bad rows & the vector
#
if(length(theOut)==0) theOut<-0

return(list(theBAD=theOut,theGOOD=theIn,theVEC=theVector))
}

#
# this is a much simpler version of the function, which takes a list of outliers
# and returns 
#
findOutliers2 <-function(thePLS,ncomps,theBad){
#
# return the RMSEP for the model in question (1 x dim(theData)[2] vector)
#
theRMSEP	<-RMSEP(thePLS,ncomp=ncomps)$val[1,,2] 	# returns the RMSEP values
#
# return the predicted values of the model (same dimensions as theData)
#
thePred		<-predict(thePLS,ncomp=ncomps)[,,1]		# returns an array of the predicted values
#
#
theOut		<-theBad		# identifies which elements are bad
#
#
theIn		<-c(1:dim(thePLS$model[[1]])[1])
theIn		<-theIn[-theOut]
#
theBadPreds	<-thePred[theOut,]
#
# create a vector with T/F values; TRUE for badly predicted values - useful for coloring plots....
#
theVector	<-rep(FALSE,dim(thePred)[1])
theVector[theOut]<-TRUE
#
# return the list of rows and the dataframe of bad predictions
#
#return(list(theBAD=theOut,theGOOD=theIn,theVEC=theVector,thePREDS=theBadPreds))
return(list(theBAD=theOut,theGOOD=theIn,theVEC=theVector))
}
