# Supplementary material for: The buffering capacity of stems: genetic architecture of nonstructural carbohydrates in cultivated Asian rice, Oryza sativa
Source: New Phytol. 2017 May 30;215(2):658–71. doi: 10.1111/nph.14614 (PMC5488208; doi:10.1111/nph.14614)
Supplement: Supplementary file 4 — Methods S2 Zip file that contains full description of NIR prediction analysis, spectral data file, and relevant code. [file NPH-215-658-s004.zip › Methods_S1/pca_Mar14-2.r]

require(pls)
# Function to Produce PCA summary plot in R
#
#
pcaPlot<-function(PCA, theLabels=NULL, theColors=NULL, numPCs=6){
#
# This function assumes that 2 objects exist:
#	PCA 	the result of a prcomp() function call.
#
# required: 
#	the PCA object, the result of a prcomp() call
# optional: 
#	a vector containing the labels
#   a vector used to color the the points 
#   the # of PCs to plot the variance plot
#
# This part sets up a matrix to hold the Explained Variance
# We need 3 columns; 1 for the PC #, 1 for the variance, one for the summed variance
# It takes a prcomp object as an argument
#
#
#	if(class(PCA)!="prcomp") stop("argument has to be of class 'prcomp'")
#	PCAvar				<-matrix(ncol=3,nrow=length(PCA$sdev)+1)
#	PCAvar[1,]			<-0
#	PCAvar[,1]			<-0:length(PCA$sdev)
#	PCAvar[,2]			<-c(0,PCA$sdev^2/sum(PCA$sdev^2))
#	PCAvar[,3]			<-cumsum(PCAvar[,2])
#	colnames(PCAvar)	<-c("PCnum","var","cumvar")
#	rownames(PCAvar)	<-paste("PC",PCAvar[,1],sep="")

PCAvar	<-PCAvar(PCA)
#
# The labels for the scores plots should be in the variable "theLabels" prior to calling pcaPlot
#
oldpar<-par(no.readonly = TRUE)
par(mai=c(.9,.75,.25,.2))
par(oma=c(1,2,1,1))
par(mfrow=c(2,2))

#
# if no theColors argument passed, set the color to black
# if theColors is logical, add 1 to it so we get colors for TRUE and FALSE, numeric(FALSE)=0...
#
if(is.logical(theColors)) theColors = as.numeric(theColors)+1
if(is.null(theColors)) theColors="black"

scoreplot(PCA,comps=c(1,2),identify=FALSE,type="p",col=theColors,pch=20);grid();abline(v=0);abline(h=0)
if(!is.null(theLabels)) text(PCA$x[,1],PCA$x[,2],labels=theLabels,pos=1,cex=.75)

scoreplot(PCA,comps=c(3,4),identify=FALSE,type="p",col=theColors,pch=20);grid();abline(v=0);abline(h=0)
if(!is.null(theLabels)) text(PCA$x[,3],PCA$x[,4],labels=theLabels,pos=1,cex=.75)

loadingplot(PCA)	
legend("topleft",col=c("black","red"),legend=c("PC1","PC2"),cex=0.8,lty=1)
varPlot(PCA,numPCs=numPCs)
par(oldpar)
 }
 
varPlot	<-function(PCA,numPCs=6){
if(class(PCA)!="prcomp") stop("argument has to be of class 'prcomp'")
PCAvar	<-PCAvar(PCA)
#
# Variance Plot (offset by 1 since 1st row has zero data
#
plot(PCAvar[1:numPCs,1:2],type="p",ylim=c(0,1.1*max(PCAvar[1:numPCs,3])),ylab="Variance Explained",xlab="PC#",pch=21,xaxp=c(0,numPCs,numPCs))
points(PCAvar[1:numPCs,c(1,3)],type="b",pch=21)
grid()
text(PCAvar[2:numPCs,c(1,3)],labels=round(PCAvar[2:numPCs,3],3),pos=1,cex=.75)
text(PCAvar[3:numPCs,c(1,2)],labels=round(PCAvar[3:numPCs,2],3),pos=3,cex=.75)
}

PCAvar	<-function(PCA){
if(class(PCA)!="prcomp") stop("argument has to be of class 'prcomp'")
	PCAvar				<-matrix(ncol=3,nrow=length(PCA$sdev)+1)
	PCAvar[1,]			<-0
	PCAvar[,1]			<-0:length(PCA$sdev)
	PCAvar[,2]			<-c(0,PCA$sdev^2/sum(PCA$sdev^2))
	PCAvar[,3]			<-cumsum(PCAvar[,2])
	colnames(PCAvar)	<-c("PCnum","var","cumvar")
	rownames(PCAvar)	<-paste("PC",PCAvar[,1],sep="")
	return(PCAvar)
	}
	


findPoints	<-function(theModel,type="values",which="validation",nPCs=c(1,2),labels=NULL){
#
# for a PLS model, we need to know what got plotted: scores or values, and whether they were calibration, cross-validation, or independent validation
# for a PCA model, we need to know what got plotted: scores or cross-validated scores
# once we figure that out, we pass that to identifyPch, which should return a vector of selected points.
#
# base code taken from the identifyPch() example provided on the identify() man page. 
# main advantage to this code is that you only pass the model object and it also colors the points it selects.
#
if(class(theModel)=="mvr") {
	if(type=="values"){
	x	<-theModel$model[[1]]
	if(which=="train") 	y <-theModel$fitted.values[,1,nPCs[1]]	
	else 				y <-theModel$validation$pred[,1,nPCs[1]]	
	}
	if(type=="scores"){
		x	<-theModel$scores[,nPCs[1]]
		y	<-theModel$scores[,nPCs[2]]
	}
}
if(class(theModel)=="prcomp"){
		x	<- theModel$x[,nPCs[1]]
		y	<- theModel$x[,nPCs[2]]
	}
if(class(theModel)=="matrix"){ # this is what predict.mvr type="scores" returns
		x	<- theModel[,nPCs[1]]
		y	<- theModel[,nPCs[2]]
}	

par(pch=1,cex=1.2)
    sel <- rep(FALSE, length(x)); res <- integer(0)
    while(sum(sel) < length(x)) {
#        ans <- identify(x[!sel], y[!sel], n = 1, plot = FALSE, ...)
        ans <- identify(x[!sel], y[!sel], n = 1, plot=FALSE)
        if(!length(ans)) break
        ans <- which(!sel)[ans]
		points(x[ans], y[ans], pch = 1, cex = 2)
		if(!is.null(labels))    text(x[ans], y[ans], labels=labels[ans],cex=0.8,pos=3)
        sel[ans] <- TRUE
        res <- c(res, ans)
    }
#par(col="black")
    res
}
