# Supplementary material for: The buffering capacity of stems: genetic architecture of nonstructural carbohydrates in cultivated Asian rice, Oryza sativa
Source: New Phytol. 2017 May 30;215(2):658–71. doi: 10.1111/nph.14614 (PMC5488208; doi:10.1111/nph.14614)
Supplement: Supplementary file 4 — Methods S2 Zip file that contains full description of NIR prediction analysis, spectral data file, and relevant code. [file NPH-215-658-s004.zip › Methods_S1/pls_uncertainties.R]

#############################################################################
### file:   pls_uncertainties.R
### author: Peter DeWitt
### date:   18 August 2011
###
### for:    
###   take in a model generated from the plsr function in the R package
###   pls and return four uncertainty estimates:
###   1) U.Deviation
###   2) ASTM.Deviation
###   3) Global H
###   4) Neighborhood H
###-
### contents:  Function definition for PlsUncertainties()
###
### notes and references:
###   U deviation is based on the Unscrambler software and the papers:
###   'Prediction error in partial least squares regression: a critique on the 
###   deviation used in The Unscrambler' by S De Vries and J.F. Ter Brakk, 
###   Chemometrics and Intelligent Laboratory Systems 30 (1995) 239 - 245
###
### change log: 18 August 2011 - File created.
###
################################################################################

PLSUncertainties <- function(model, 
                             newdata = NULL, 
                             pred.rows = NULL, 
                             ncomps = model$ncomp){
  # the PLSUncertainties is a function taking in a plsr model, a data set, 
  # the nir spectra, and the number of components to use for prediction.
  # the return will be the predicted values along with the U.uncertainty
  # (Unscrambler), the ASTM method, Global H and Neighborhood H.
  #
  # ARGS:
  #   model - the returned object form pls::plsr()
  #   newdata - a new data.frame with the Y and X matrix to be used for prediction
  #             if this value is omitted the data 'model' is based on will be used
  #   pred.rows - the rows of the prediction data set to be returned. if omitted
  #               all of the rows from the newdata will be predicted and returned.
  #   ncomps - number of components to base the predictions on.
  #
  # Returns:
  #   The predicted values and uncertainties.

  #################################
  ### Error handling and set up ###
  #################################
  # check that the model was at the very least from the pls package
  if (class(model) != "mvr"){
    stop("Model must be of class mvr. Perferably from the plsr function.")
  }

  # the oscorespls is the same and the NIPALS method
  # April 7, 2014
  # NO REASON TO LIMIT THIS EXCEPT TO ALLOW DIRECT COMPARISON TO UNSCRAMBLER DATA??
  #
  #  if (model$method != "oscorespls"){
  #   stop("Method used for fitting the model must be 'oscorespls'")
  # }

  # the number of components used for prediction and in the uncertainty 
  # estimates should be done using no more than the number of components used 
  # in the model fit
  if (model$ncomp < ncomps){
    ncomps <- model$ncomps
    message(paste("prediction done using", ncomps))
  }
  
  # The X and Y matrices are required for prediction and uncertainty estimates
  if (is.null(model$x) || is.null(model$y)){
  #  model <- update(model, x = TRUE, y = TRUE)
  stop("Model must have been called with x = TRUE and y = TRUE to return the x- and y-matrices")  
  }

  # If the data was not scaled fix this.  Either way, use a non-scaled version
  # of the model to get the X and Y matrices
  if (is.null(model$scale) || !model$scale){
  #    model <- update(model, scale = TRUE)
  #    message("scale is being set to TRUE")
  stop("Model must have been called with scale = TRUE")  
}	
 
  #
  # for the calculations, the variables X and Y hold the unscaled (original) independent and dependent variables
  # 
	X <- model$model[,2]
    Y <- model$model[,1]

  # The full cross validation is needed for the U and ASTM deviation estimates.
  # We will check this in 2 steps
  # 1. check for any cross validation
  #
  if (is.null(model$validation) || model$validation$method != 'CV'){
  #   model <- update(model, validation = 'LOO')
    stop("The model must have been called with FULL cross validation")
  }

  #
  # the parameter model$validation does not return what type of cross-validation was performed
  # for full cross-validation, teh # of segmments should be the same as the # of samples in the calibraton set
  #
  if (is.null(model$validation$segments) || length(model$validation$segments) != dim(X)[1]){
  # model <- update(model, validation = 'LOO')
    stop("The model must have been called with FULL cross validation")
  }

  
  #
  # The origdata is used when finding the Global and Neighborhood H.
  #
  origdata 			<- data.frame(I(Y), I(X))
  names(origdata) 	<- attr(attr(model$terms, 'dataClasses'), 'names')

  #
  # If the new data isn't defined set it to the original data set.
  #
  if (is.null(newdata)){
    newdata <- data.frame(I(X))
    names(newdata) <- attr(attr(model$terms, 'dataClasses'), 'names')[2]
  }
  
  #
  # the default case is to predic all rows in newdata..
  #
  if (is.null(pred.rows)){
    pred.rows <- 1:dim(newdata)[1]
  }

  #
  # the value of pred.rows has to be sensible; at least 1 or no more than the # of rows in newdata
  #
  if ((min(pred.rows) < 1) || (max(pred.rows) > dim(newdata)[1])){
    stop("Prediction Rows need to be positive valued integers not',
               'exceeding the number of rows in the newdata set.")
  }
  
  #
  # Find the predicted response and score values
  #
  pred.response <- drop(predict(model, newdata, ncomp = ncomps))
  pred.scores   <- predict(model, newdata, type = 'scores')[, 1:ncomps]
  
  ##########################
  ### degrees of freedom ###
  ##########################
  n.cal 	<- dim(X)[1]    	    # number of samples in calibration set
  n.X   	<- dim(X)[2] 	       	# number of X variables
  n.Y   	<- dim(Y)[2]    	    # number of Y variables (responses)
  n.pred 	<- length(pred.rows)	# number of samples being predicted

  ###############################
  ### U and ASTM Uncertainties ###
  ###############################

  # Find the Hat Matrix H along with the leverages  for the calibration and samples
  #
  # calibration set
  #
  x				<- matrix(model$scores[, 1:ncomps], ncol = ncomps)
  H 			<- x %*% solve(crossprod(x), tol = NULL) %*% t(x)
  leverage 		<- diag(H)

  #
  # sample set
  #
  x2 			<- matrix(pred.scores, ncol = ncomps)
  #H 			<- scale(x2) %*% solve(crossprod(x), tol = NULL) %*% t(scale(x2)) + 1/n.cal
  H 			<- scale(x2) %*% solve(crossprod(x), tol = NULL) %*% t(scale(x2))
  pred.leverage <- diag(H)[pred.rows]

 
  #
  # calculate the y-residual variance in the validation set
  #
  Vy.val 		<- (model$validation$PRESS / dim(X)[1])[, ncomps]
  
  #
  # X Residuals in calibration set - this matrix is the left over from the pls fitting using ncomps
  #
  Ex <- scale(X)
  for(i in 1:ncomps){
    Ex <- Ex - model$scores[, i] %*% t(model$loadings[, i])
  }
  #
  # Find the Vx.total, the average x-residual variance in the validation objects
  Vx.total <- 1 / (n.cal * (n.X - model$ncomp))  * sum( Ex^2 / ((1 - leverage)^2))
    
  #
  # calculate X residuals & variance in the prediction set.  The new data first must be
  # centered and scaled by the mean and sd of the fitting data.
  #
  Expr <- scale(newdata[pred.rows, ],
                center = apply(X, 2, mean), 
                scale  = apply(X, 2, sd))
  #
  for(i in 1:ncomps){
    Expr <- Expr - (pred.scores[pred.rows, i] %*% t(model$loadings[, i]))
  }
  Vx.pr <- rowSums(Expr[, ]^2) / (n.X - model$ncomp)
  
  
  U.Deviation <- apply(as.data.frame(Vy.val), 1, 
	function(x){sqrt( x * ( Vx.pr / Vx.total + pred.leverage + 1 / n.cal) 	* (1 - (model$ncomp + 1) / n.cal))})

  ASTM.Deviation <- apply(as.data.frame(Vy.val), 1, 
	function(x){sqrt( x * ( Vx.pr / Vx.total + pred.leverage) 				* (1 - (model$ncomp + 1) / n.cal))})

  rownames(U.Deviation) 	<-   rownames(newdata)[pred.rows]
  rownames(ASTM.Deviation) 	<-   rownames(newdata)[pred.rows]
  
  
  #################################
  ### Global and Neighborhood H ###
  #################################
  
  # 24 May 2014
  # This GH/NH calculation was originally based on a PCR model; not sure why this is
  # the FOSS GH/NH is done with a PCA model
  # it is likely most correct to do it on the PLS model you pass this function
  #
  
  #
  # calculate Global H (based on PCR model)
  # This is essentially a scaled mahalanobis distance (weighted by the # PCs)
  #
  GH				<- NULL
  pcr.model 		<- pcr(Y ~ X, data = origdata, ncomp = ncomps, scale = TRUE, x = TRUE, y = TRUE)
  pcr.pred.scores 	<- predict(pcr.model, newdata, type = 'scores')
  S     			<- diag(1/(n.cal - 1) * colSums(pcr.model$scores**2))
  S.inv 			<- solve(S, tol = NULL)
  GH 				<- mahalanobis(x = pcr.pred.scores, y = pcr.model$scores, center = 0, cov = S, inverted = FALSE, tol = NULL)
  GH 				<- sqrt(GH[pred.rows] / ncomps)
 
  #
  # calculate the Neighborhood H (based on the PCR model)
  # This is the distance from a predicted sample to the nearest calibration sample
  #  
  NH 				<- NULL
  for(row in 1:n.pred){
    x 		<- pcr.pred.scores[row, ]
    nh.dist <- NULL
    for(i in (1:n.cal)[-row]){
      temp.dist 	<- matrix(x - pcr.model$score[i, ], nrow = 1)      
      nh.dist 		<- min(nh.dist, temp.dist %*% S.inv %*% t(temp.dist) / ncomps)
    }
    NH 		<- c(NH, nh.dist)
  }
  NH 		<- sqrt(NH)
 
 #
 # assign the names and be done
 #
 names(NH) <- names(GH)


 # As mentioned above, the original GH/NH formalism used a PCA model
 # I suspect the original GH/NH calculations focused on the PCA rather than PLS because the PCA is much less computationally intense
 # and the GH/NH formalism was developed in an era when computational cycles wer more precious than they are now
 #
 # this code uses the PLS model rather than PCR
 # it may make the GH1 and NH1 calculations more relevant, although the ASTM & U.Dev calculations are likely more usefel
 #
  
  GH1 		<- NULL
  S     	<- diag(1/(n.cal - 1) * colSums(pred.scores**2))  # S<-cov(pred.scores) gets close, but the off-diagonal elements are not zero (10^-15, but not zero)
  S.inv 	<- solve(S, tol = NULL)
  GH1 		<- mahalanobis(x = pred.scores, y = model$scores, center = 0, cov = S, inverted = FALSE, tol = NULL)
  GH1 		<- sqrt(GH1[pred.rows] / ncomps)
 
 
  NH1 		<- NULL
  for(row in 1:n.pred){
    x 		<- pred.scores[row, ]
    nh.dist <- NULL
    for(i in (1:n.cal)[-row]){
      temp.dist 	<- matrix(x - pcr.model$score[i, ], nrow = 1)      
      nh.dist 		<- min(nh.dist, temp.dist %*% S.inv %*% t(temp.dist) / ncomps)
    }
    NH1 		<- c(NH1, nh.dist)
   }
   NH1 			<- sqrt(NH1)
 
  names(NH1) <- names(GH1)

 ###############################################
  # Report the predictions and uncertainties ###
  ###############################################
  uncertainties <- list(U.Deviation    = U.Deviation, 
                        ASTM.Deviation = ASTM.Deviation, 
                        Global.H       = GH, 
                        NHood.H        = NH,
						Global.H1	   = GH1, 
 						NHood.H1	   = NH1) 
  predicted <- as.matrix(pred.response)[pred.rows, ]

  invisible(list(predicted  = predicted, 
              uncertainties = uncertainties,
              Vy.val        = Vy.val,
              Vx.pr         = Vx.pr,
              Vx.total      = Vx.total,
              Ex.0          = scale(X),
              Ex            = Ex,
              Expr          = Expr,
              leverage      = leverage,
              pred.leverage = pred.leverage))
}

################################################################################
### End of File ##### End of File #####  ##### End of File ##### End of File ###
################################################################################
